# Supplementary material for: Genome-wide effects of social status on DNA methylation in the brain of a cichlid fish, Astatotilapia burtoni
Source: BMC Genomics. 2019 Sep 11;20:699. doi: 10.1186/s12864-019-6047-9 (PMC6737626; doi:10.1186/s12864-019-6047-9)
Supplement: Supplementary file 2 — Table S1. Characteristics of individual DMRs and DMR genes. Table S2. Multi-gene DMRs and multi-DMR genes. Table S3. Differentially expressed genes within 50kb of a DMR. Table S4. DMR genes overlapping lncRNAs. Table S5. GO categories and canonical molecular pathways enriched in the DMR genes. Table S6. DMR genes associated with cell-type markers in other studies. Table S7. Molecular interactions enriched in the DMR genes. Table S8. Functions enriched in DMR genes oligodendrocyte progenitor cell coexpression clusters. Table S9. Disease-associated genes enriched in the DMR genes. Table S10. BS-Seq information. (XLSX 925 kb) [file 12864_2019_6047_MOESM2_ESM.xlsx]

## Sheet: Table S1A - Table S1A_ Descript
Table S1A: Descriptive statistics of individual DMRs
	n	width	invdensity	GC	all.mean	group1.mean	group2.mean	areaStat	areaStat.abs	maxStat	maxStat.abs	meanDiff	meanDiff.abs	log2fc	log2fc.abs
scaffold_1314:57386-58160	36	775	21.5278	0.474839	0.420457	0.0460487	0.794865	-1419.08	1419.08	-22.4872	22.4872	-0.748816	0.748816	4.10948	4.10948
scaffold_1837:20196-20604	24	409	17.0417	0.491443	0.767568	0.61168	0.923457	-655.618	655.618	-24.5077	24.5077	-0.311777	0.311777	0.594269	0.594269
scaffold_153:484022-485147	62.9961	1125.75	17.87	0.545293	0.467418	0.322222	0.612615	-441.925	441.925	-4.16527	4.16527	-0.290393	0.290393	0.926927	0.926927
scaffold_470:330484-331963	60.918	1475.93	24.2271	0.509459	0.804509	0.921425	0.687593	415.066	415.066	8.57664	8.57664	0.233832	0.233832	-0.422311	0.422311
scaffold_760:111200-112827	58.8281	1622.59	27.5881	0.4914	0.696225	0.844785	0.547666	384.019	384.019	7.9373	7.9373	0.297118	0.297118	-0.625286	0.625286
scaffold_14:162561-162989	26	429	16.5	0.494172	0.247606	0.464969	0.0302433	305.743	305.743	12.6919	12.6919	0.434725	0.434725	-3.94244	3.94244
scaffold_79:553483-554131	24	649	27.0417	0.551618	0.410782	0.195291	0.626273	-292.966	292.966	-9.12012	9.12012	-0.430982	0.430982	1.68117	1.68117
scaffold_206:769045-770792	68.7891	1679.17	24.2336	0.433066	0.844995	0.925147	0.764843	282.407	282.407	8.67749	8.67749	0.160304	0.160304	-0.274519	0.274519
scaffold_6:399371-399983	37	613	16.5676	0.517129	0.731852	0.580207	0.883497	-273.06	273.06	-5.67577	5.67577	-0.303289	0.303289	0.606656	0.606656
scaffold_199:153217-153894	37.9844	677.703	17.8416	0.628319	0.613415	0.448527	0.778304	-263.47	263.47	-1.73869	1.73869	-0.329777	0.329777	0.795139	0.795139
scaffold_156:921935-922915	40.375	943.375	23.2971	0.511723	0.681421	0.808897	0.553945	240.822	240.822	6.44488	6.44488	0.254952	0.254952	-0.546213	0.546213
scaffold_122:654480-654926	27	447	16.5556	0.532438	0.5157	0.346723	0.684676	-239.26	239.26	-7.52536	7.52536	-0.337953	0.337953	0.981638	0.981638
scaffold_121:1211546-1212300	36.918	753.391	20.4074	0.527152	0.731361	0.847098	0.615623	229.397	229.397	6.76788	6.76788	0.231475	0.231475	-0.460483	0.460483
scaffold_124:139450-140487	36.5547	1023.89	27.9843	0.476879	0.5981	0.722256	0.473945	217.045	217.045	7.56853	7.56853	0.248311	0.248311	-0.607791	0.607791
scaffold_100:1333043-1333384	18	342	19	0.502924	0.766385	0.566662	0.966108	-215.529	215.529	-10.6682	10.6682	-0.399446	0.399446	0.769696	0.769696
scaffold_136:960406-961252	38.0391	767.371	20.1523	0.5183	0.768157	0.908726	0.627587	212.067	212.067	6.61122	6.61122	0.281139	0.281139	-0.53403	0.53403
scaffold_124:214106-215120	42.6055	941.129	22.1216	0.481773	0.757194	0.611492	0.902896	-192.971	192.971	-1.68024	1.68024	-0.291403	0.291403	0.562225	0.562225
scaffold_393:238885-240054	53.918	1168	21.662	0.488889	0.514085	0.613441	0.41473	191.671	191.671	4.1042	4.1042	0.198711	0.198711	-0.564752	0.564752
scaffold_512:146664-147254	28.4688	561.812	19.6348	0.477157	0.736658	0.891106	0.582211	191.497	191.497	9.84668	9.84668	0.308895	0.308895	-0.614055	0.614055
scaffold_185:729489-730445	40.9531	956.312	23.3522	0.479624	0.294806	0.425927	0.163686	183.836	183.836	5.95335	5.95335	0.262242	0.262242	-1.37968	1.37968
scaffold_213:505680-506524	58.4102	633.559	10.8176	0.604734	0.323788	0.239395	0.408181	-173.988	173.988	-1.70016	1.70016	-0.168786	0.168786	0.769817	0.769817
scaffold_926:118958-119286	18	329	18.2778	0.446809	0.562187	0.682029	0.442345	171.542	171.542	11.3106	11.3106	0.239685	0.239685	-0.624663	0.624663
scaffold_74:223965-224688	25.625	703.156	27.3937	0.53453	0.446582	0.633896	0.259267	170.563	170.563	9.98853	9.98853	0.374629	0.374629	-1.28981	1.28981
scaffold_400:256139-256958	44.0234	791.508	18.0548	0.471951	0.746845	0.691729	0.801962	-169.246	169.246	-2.18785	2.18785	-0.110233	0.110233	0.213328	0.213328
scaffold_105:712823-713974	40.9805	1146.24	27.9672	0.513889	0.318074	0.229947	0.406201	-161.464	161.464	-2.02329	2.02329	-0.176255	0.176255	0.820895	0.820895
scaffold_470:378132-379158	30.388	858.643	28.2951	0.50925	0.177706	0.111418	0.243995	-152.842	152.842	-1.99169	1.99169	-0.132577	0.132577	1.13087	1.13087
scaffold_156:757095-757576	19.9727	479.461	23.9968	0.475104	0.669319	0.520595	0.818043	-148.077	148.077	-6.27988	6.27988	-0.297448	0.297448	0.652015	0.652015
scaffold_153:460743-462149	65.4219	1342.33	20.5219	0.508173	0.887184	0.958873	0.815494	147.222	147.222	2.83402	2.83402	0.143379	0.143379	-0.233666	0.233666
scaffold_393:253492-254306	34	815	23.9706	0.519018	0.169486	0.0793587	0.259613	-141.392	141.392	-3.60179	3.60179	-0.180254	0.180254	1.7099	1.7099
scaffold_153:209261-210291	47.4883	865.254	18.1816	0.478177	0.488778	0.386899	0.590658	-140.67	140.67	-1.695	1.695	-0.20376	0.20376	0.610368	0.610368
scaffold_959:36019-36335	20	317	15.85	0.498423	0.589337	0.469226	0.709447	-140.573	140.573	-6.89597	6.89597	-0.240221	0.240221	0.596411	0.596411
scaffold_0:5319841-5320593	22.9688	750.453	32.6666	0.420983	0.810893	0.700811	0.920975	-140.379	140.379	-5.43297	5.43297	-0.220164	0.220164	0.394137	0.394137
scaffold_235:342403-343663	43.5859	1233.5	28.2739	0.485329	0.597322	0.507247	0.687398	-138.861	138.861	-1.81991	1.81991	-0.180151	0.180151	0.438456	0.438456
scaffold_458:152887-153786	30.6719	868.758	28.2428	0.472222	0.604488	0.758224	0.450752	137.282	137.282	5.06589	5.06589	0.307472	0.307472	-0.75029	0.75029
scaffold_480:313799-315066	41.5508	1238.15	29.7404	0.462145	0.496585	0.435601	0.557568	-133.891	133.891	-1.71031	1.71031	-0.121967	0.121967	0.35614	0.35614
scaffold_892:67862-69075	64.4922	1161.71	18.0984	0.491763	0.747148	0.67399	0.820307	-132.242	132.242	-1.64057	1.64057	-0.146317	0.146317	0.283437	0.283437
scaffold_9:587740-588242	22	503	22.8636	0.538767	0.525006	0.385722	0.66429	-130.908	130.908	-4.11828	4.11828	-0.278568	0.278568	0.784251	0.784251
scaffold_52:188660-190399	56.2188	1703.56	30.3179	0.520115	0.583601	0.640976	0.526226	130.228	130.228	2.75592	2.75592	0.11475	0.11475	-0.284587	0.284587
scaffold_62:972825-973590	37.25	658.383	17.6493	0.484334	0.582598	0.518691	0.646506	-129.828	129.828	-1.68472	1.68472	-0.127815	0.127815	0.317788	0.317788
scaffold_82:1241398-1241930	22.9219	530.234	23.1208	0.450281	0.625182	0.750009	0.500355	127.088	127.088	5.86922	5.86922	0.249654	0.249654	-0.583956	0.583956
scaffold_14:1180867-1181180	15	314	20.9333	0.535032	0.366234	0.564321	0.168147	126.737	126.737	9.36154	9.36154	0.396173	0.396173	-1.74679	1.74679
scaffold_133:1326701-1327402	28.7188	694.004	24.1584	0.472934	0.708283	0.582855	0.83371	-126.685	126.685	-3.65039	3.65039	-0.250856	0.250856	0.51641	0.51641
scaffold_100:1098503-1099142	31.4844	622.504	19.7432	0.460938	0.86871	0.777445	0.959976	-125.939	125.939	-1.66724	1.66724	-0.182531	0.182531	0.304258	0.304258
scaffold_9:588685-589458	20	774	38.7	0.51292	0.478378	0.28074	0.676016	-123.818	123.818	-4.10831	4.10831	-0.395276	0.395276	1.26782	1.26782
scaffold_412:362929-363356	16	428	26.75	0.481308	0.465159	0.340007	0.590311	-120.921	120.921	-7.26402	7.26402	-0.250303	0.250303	0.795909	0.795909
scaffold_457:407257-407641	16	385	24.0625	0.485714	0.687028	0.531877	0.842179	-120.77	120.77	-7.04856	7.04856	-0.310302	0.310302	0.663033	0.663033
scaffold_81:1723500-1725325	55.8183	1695.59	30.4566	0.506024	0.636078	0.519784	0.752372	-120.26	120.26	-1.64199	1.64199	-0.232588	0.232588	0.533534	0.533534
scaffold_215:770812-771220	21.5	392.125	18.1698	0.457213	0.550926	0.449122	0.65273	-116.947	116.947	-4.62059	4.62059	-0.203608	0.203608	0.53938	0.53938
scaffold_82:785969-786772	24.457	779.762	31.8336	0.521144	0.574207	0.487764	0.66065	-113.716	113.716	-1.76493	1.76493	-0.172887	0.172887	0.437705	0.437705
scaffold_32:1894454-1895515	35.582	998.133	27.7945	0.489642	0.681322	0.607151	0.755493	-112.764	112.764	-1.70841	1.70841	-0.148341	0.148341	0.315362	0.315362
scaffold_90:956695-957017	20	323	16.15	0.448916	0.716233	0.590792	0.841675	-109.004	109.004	-5.13463	5.13463	-0.250883	0.250883	0.510614	0.510614
scaffold_46:1530836-1532109	38.5026	1253.02	32.3358	0.502355	0.294995	0.207422	0.382569	-108.724	108.724	-1.83768	1.83768	-0.175147	0.175147	0.883151	0.883151
scaffold_760:133535-133828	15	294	19.6	0.496599	0.663477	0.779357	0.547597	105.701	105.701	7.77478	7.77478	0.23176	0.23176	-0.50917	0.50917
scaffold_97:1621679-1622251	29.3828	562.254	19.155	0.528796	0.210658	0.125664	0.295651	-104.97	104.97	-1.80069	1.80069	-0.169987	0.169987	1.23432	1.23432
scaffold_363:256156-256844	25.832	685.555	26.5677	0.471698	0.283643	0.222205	0.345081	-104.776	104.776	-3.74651	3.74651	-0.122876	0.122876	0.635045	0.635045
scaffold_828:119672-120086	24.9492	414.41	16.6117	0.53012	0.737973	0.838285	0.63766	104.366	104.366	4.55584	4.55584	0.200625	0.200625	-0.394653	0.394653
scaffold_455:431714-432315	38.4844	586.656	15.2234	0.578073	0.765411	0.652565	0.878256	-104.064	104.064	-1.69353	1.69353	-0.225691	0.225691	0.42852	0.42852
scaffold_61:580824-581309	29.7969	481.477	16.1276	0.54321	0.31031	0.371376	0.249244	103.594	103.594	4.43844	4.43844	0.122131	0.122131	-0.575318	0.575318
scaffold_7:4120683-4121191	31.4766	500.609	15.9026	0.495088	0.494421	0.403335	0.585507	-103.128	103.128	-1.64592	1.64592	-0.182172	0.182172	0.537709	0.537709
scaffold_1120:31480-32145	18.9766	665	35.0388	0.483483	0.576754	0.698307	0.4552	102.428	102.428	7.01601	7.01601	0.243106	0.243106	-0.617359	0.617359
scaffold_1:5081286-5082054	19	769	40.4737	0.496749	0.532445	0.649522	0.415368	100.827	100.827	5.49415	5.49415	0.234155	0.234155	-0.64499	0.64499
scaffold_6:583189-583927	37.8398	736.09	19.4547	0.483085	0.577109	0.636923	0.517295	98.7479	98.7479	2.9442	2.9442	0.119628	0.119628	-0.300131	0.300131
scaffold_31:730748-731514	40.332	729.527	18.0166	0.542373	0.522501	0.464179	0.580822	-98.023	98.023	-1.65026	1.65026	-0.116643	0.116643	0.323414	0.323414
scaffold_18:1644379-1645759	22.9414	1375.84	59.9525	0.431571	0.784884	0.868454	0.701315	96.393	96.393	4.86449	4.86449	0.167138	0.167138	-0.308385	0.308385
scaffold_136:398109-398845	22.8555	729.711	31.8498	0.431479	0.556611	0.453115	0.660107	-95.2014	95.2014	-3.67229	3.67229	-0.206992	0.206992	0.542822	0.542822
scaffold_46:1730933-1731444	28.9219	509.938	17.6255	0.507812	0.693872	0.613228	0.774516	-93.8771	93.8771	-2.07422	2.07422	-0.161288	0.161288	0.336872	0.336872
scaffold_200:358971-359593	39.2812	595.555	15.0936	0.540931	0.380972	0.318862	0.443082	-93.0769	93.0769	-1.74559	1.74559	-0.12422	0.12422	0.474643	0.474643
scaffold_232:655404-656276	28.7891	863.66	29.9078	0.452463	0.709019	0.645723	0.772316	-92.1941	92.1941	-2.43282	2.43282	-0.126593	0.126593	0.258276	0.258276
scaffold_455:304262-304793	40.9609	531.07	12.9642	0.597744	0.254671	0.195565	0.313777	-90.6906	90.6906	-1.80914	1.80914	-0.118212	0.118212	0.68209	0.68209
scaffold_621:53410-53790	30.6133	366.152	11.9571	0.580052	0.718586	0.659542	0.777629	-89.2156	89.2156	-1.6416	1.6416	-0.118087	0.118087	0.237617	0.237617
scaffold_111:493425-494049	26.5938	610.582	22.9268	0.4768	0.554819	0.658367	0.451271	88.9085	88.9085	3.83231	3.83231	0.207096	0.207096	-0.544899	0.544899
scaffold_541:316922-317578	21.4023	641.254	29.9311	0.505327	0.316136	0.255821	0.376451	-88.6362	88.6362	-1.72725	1.72725	-0.12063	0.12063	0.557325	0.557325
scaffold_179:627566-628079	25.7695	446.137	17.2767	0.513619	0.293533	0.219217	0.367848	-87.9354	87.9354	-2.02002	2.02002	-0.148631	0.148631	0.746751	0.746751
scaffold_4:3937951-3938344	20	394	19.7	0.502538	0.500771	0.40255	0.598992	-87.6491	87.6491	-4.29564	4.29564	-0.196443	0.196443	0.573371	0.573371
scaffold_28:2323946-2324834	32.4609	805.512	24.7238	0.494938	0.498009	0.442134	0.553885	-86.8032	86.8032	-1.63778	1.63778	-0.111751	0.111751	0.325102	0.325102
scaffold_100:592029-593079	33.6562	970.875	28.8598	0.470029	0.407468	0.317047	0.497889	-86.754	86.754	-1.65521	1.65521	-0.180842	0.180842	0.651129	0.651129
scaffold_493:379805-380351	29.2891	534.914	18.267	0.526508	0.26502	0.20435	0.32569	-85.7483	85.7483	-1.64774	1.64774	-0.12134	0.12134	0.672458	0.672458
scaffold_73:1171931-1172488	25	558	22.32	0.501792	0.595343	0.672321	0.518365	84.6398	84.6398	3.59944	3.59944	0.153956	0.153956	-0.375183	0.375183
scaffold_9:4366985-4367314	16	330	20.625	0.527273	0.461361	0.281497	0.641225	-84.153	84.153	-5.19625	5.19625	-0.359727	0.359727	1.18771	1.18771
scaffold_244:642816-643267	26.8594	443.238	16.4929	0.475664	0.786834	0.722336	0.851332	-83.3699	83.3699	-2.348	2.348	-0.128997	0.128997	0.237053	0.237053
scaffold_49:916074-917312	29.5547	1193.14	40.2349	0.464891	0.58884	0.533111	0.644569	-83.1723	83.1723	-1.73286	1.73286	-0.111458	0.111458	0.273899	0.273899
scaffold_206:759489-759868	26.2031	349.699	13.2738	0.547368	0.715665	0.662566	0.768764	-82.6777	82.6777	-1.67557	1.67557	-0.106198	0.106198	0.214476	0.214476
scaffold_54:1822884-1823285	20	402	20.1	0.457711	0.419691	0.512815	0.326567	82.4624	82.4624	4.39587	4.39587	0.186247	0.186247	-0.651058	0.651058
scaffold_470:423853-424423	30.5625	562.434	18.3943	0.532399	0.59065	0.536822	0.644478	-81.9068	81.9068	-1.6334	1.6334	-0.107657	0.107657	0.263689	0.263689
scaffold_206:1021812-1022530	27.2617	662.609	24.317	0.49235	0.352255	0.416038	0.288472	81.5656	81.5656	3.89556	3.89556	0.127566	0.127566	-0.528286	0.528286
scaffold_302:558314-559089	21.8945	768.875	35.0407	0.48067	0.834575	0.908519	0.760631	81.5541	81.5541	4.27254	4.27254	0.147888	0.147888	-0.256319	0.256319
scaffold_89:205875-206154	27.9727	279.48	9.99057	0.521429	0.558468	0.496803	0.620132	-81.5514	81.5514	-2.49967	2.49967	-0.123328	0.123328	0.319899	0.319899
scaffold_206:677569-678393	28.75	812	28.2302	0.472727	0.587696	0.802042	0.37335	81.4425	81.4425	3.29781	3.29781	0.428692	0.428692	-1.10315	1.10315
scaffold_27:2219122-2219494	21.9141	371.191	16.9334	0.50134	0.711869	0.625806	0.797932	-80.0321	80.0321	-3.09127	3.09127	-0.172125	0.172125	0.350549	0.350549
scaffold_324:328488-329192	34.5938	695.766	20.091	0.429787	0.905122	0.846866	0.963377	-79.6002	79.6002	-2.06339	2.06339	-0.11651	0.11651	0.185966	0.185966
scaffold_9:530125-530604	22.25	459.875	20.6065	0.533333	0.25802	0.331098	0.184941	79.0176	79.0176	4.95697	4.95697	0.146157	0.146157	-0.840194	0.840194
scaffold_100:728949-729722	24.7865	764.732	30.828	0.497416	0.55693	0.496874	0.616986	-78.7483	78.7483	-1.86887	1.86887	-0.120112	0.120112	0.312356	0.312356
scaffold_90:1551815-1552292	23.6133	462.258	19.5323	0.523013	0.657311	0.600742	0.713879	-78.3581	78.3581	-1.84403	1.84403	-0.113137	0.113137	0.248934	0.248934
scaffold_105:844494-845141	32.168	640.148	19.9467	0.493827	0.439579	0.388511	0.490647	-77.9628	77.9628	-1.669	1.669	-0.102136	0.102136	0.336729	0.336729
scaffold_391:232581-233009	27.125	412.094	15.1543	0.554779	0.619131	0.550393	0.687868	-77.847	77.847	-1.69236	1.69236	-0.137476	0.137476	0.321672	0.321672
scaffold_156:757905-758189	9	285	31.6667	0.449123	0.619452	0.447788	0.791116	-77.1488	77.1488	-8.48578	8.48578	-0.343328	0.343328	0.821073	0.821073
scaffold_437:344094-344499	17	406	23.8824	0.509852	0.542193	0.437008	0.647377	-76.4902	76.4902	-3.54791	3.54791	-0.210369	0.210369	0.566946	0.566946
scaffold_60:2134583-2134915	20.9883	332.531	15.8414	0.558559	0.398795	0.330752	0.466838	-76.2278	76.2278	-2.01955	2.01955	-0.136087	0.136087	0.497174	0.497174
scaffold_79:446076-446615	22.8086	533.898	23.328	0.496296	0.813252	0.870822	0.755683	76.2012	76.2012	4.22756	4.22756	0.115139	0.115139	-0.204597	0.204597
scaffold_224:228264-228979	24.9766	714.586	28.6087	0.498603	0.601664	0.68944	0.513888	76.0554	76.0554	3.27707	3.27707	0.175552	0.175552	-0.42397	0.42397
scaffold_144:987796-988463	30.2344	636.914	20.9622	0.504491	0.458496	0.390302	0.526691	-75.294	75.294	-1.67788	1.67788	-0.136389	0.136389	0.432367	0.432367
scaffold_90:1832621-1832999	18.9531	377.438	19.9082	0.511873	0.476873	0.374697	0.579049	-74.8188	74.8188	-3.69725	3.69725	-0.204352	0.204352	0.627961	0.627961
scaffold_88:582838-583447	28.1016	587.785	20.8848	0.516393	0.349061	0.293485	0.404637	-74.2554	74.2554	-1.68578	1.68578	-0.111151	0.111151	0.463338	0.463338
scaffold_16:1806504-1806957	25.8281	449.629	17.4036	0.54185	0.562413	0.489802	0.635024	-74.033	74.033	-1.96948	1.96948	-0.145221	0.145221	0.37461	0.37461
scaffold_45:2160209-2160703	29.8906	492.324	16.4613	0.515152	0.488231	0.427872	0.54859	-72.9762	72.9762	-2.08807	2.08807	-0.120718	0.120718	0.358549	0.358549
scaffold_81:408423-408853	23.0625	409.578	17.6695	0.510441	0.277486	0.345078	0.209894	72.8642	72.8642	3.47982	3.47982	0.135184	0.135184	-0.717264	0.717264
scaffold_164:725074-725535	15.2109	399.797	26.3025	0.487013	0.307711	0.195369	0.420052	-71.5929	71.5929	-1.80241	1.80241	-0.224683	0.224683	1.10436	1.10436
scaffold_38:972572-972901	15	330	22	0.521212	0.331986	0.250273	0.413699	-71.2849	71.2849	-3.35308	3.35308	-0.163426	0.163426	0.725079	0.725079
scaffold_90:1708140-1708642	21.8242	494.84	22.6624	0.520875	0.262652	0.197058	0.328245	-71.0585	71.0585	-1.9881	1.9881	-0.131187	0.131187	0.736153	0.736153
scaffold_14:2875860-2876464	20	605	30.25	0.502479	0.484975	0.398164	0.571786	-70.1808	70.1808	-3.06834	3.06834	-0.173622	0.173622	0.522114	0.522114
scaffold_22:2672246-2672536	13	291	22.3846	0.52921	0.278783	0.164424	0.393143	-70.1801	70.1801	-4.97408	4.97408	-0.22872	0.22872	1.25764	1.25764
scaffold_16:3254678-3255159	22.6172	464.484	20.48	0.5	0.650777	0.56086	0.740693	-69.4113	69.4113	-2.1116	2.1116	-0.179833	0.179833	0.401234	0.401234
scaffold_425:486983-487423	18.9141	438.941	23.2062	0.487528	0.425915	0.324564	0.527265	-69.1476	69.1476	-2.08147	2.08147	-0.2027	0.2027	0.700023	0.700023
scaffold_141:1142512-1143375	30.5	852.5	27.9592	0.46875	0.551468	0.472382	0.630554	-69.1282	69.1282	-1.8235	1.8235	-0.158172	0.158172	0.416667	0.416667
scaffold_15:573895-574234	19	340	17.8947	0.5	0.155193	0.0830128	0.227372	-68.8882	68.8882	-2.53055	2.53055	-0.14436	0.14436	1.45365	1.45365
scaffold_452:126601-126959	10	359	35.9	0.470752	0.564907	0.4584	0.671414	-68.7354	68.7354	-5.71829	5.71829	-0.213014	0.213014	0.550595	0.550595
scaffold_760:131031-131720	15.9375	683.812	42.834	0.455072	0.755015	0.703776	0.806254	-68.6502	68.6502	-2.77879	2.77879	-0.102478	0.102478	0.196118	0.196118
scaffold_144:1270692-1271969	31.3672	1216.84	38.9398	0.459311	0.607687	0.549866	0.665508	-67.27	67.27	-1.91969	1.91969	-0.115642	0.115642	0.275375	0.275375
scaffold_100:384651-384940	12	290	24.1667	0.472414	0.602052	0.490391	0.713713	-66.6588	66.6588	-4.65366	4.65366	-0.223322	0.223322	0.541411	0.541411
scaffold_762:134954-135244	18	291	16.1667	0.522337	0.474927	0.360753	0.589101	-66.4701	66.4701	-3.52834	3.52834	-0.228348	0.228348	0.707502	0.707502
scaffold_427:486669-486791	13	123	9.46154	0.626016	0.796003	0.689901	0.902106	-66.3516	66.3516	-4.99337	4.99337	-0.212205	0.212205	0.386907	0.386907
scaffold_36:303349-303702	14	354	25.2857	0.460452	0.46877	0.37608	0.561459	-66.2229	66.2229	-4.02227	4.02227	-0.185379	0.185379	0.57814	0.57814
scaffold_247:882406-882747	17	342	20.1176	0.447368	0.540002	0.445241	0.634763	-66.053	66.053	-3.46079	3.46079	-0.189522	0.189522	0.511632	0.511632
scaffold_125:299225-299561	18	337	18.7222	0.486647	0.833621	0.769775	0.897467	-66.0306	66.0306	-2.97811	2.97811	-0.127692	0.127692	0.221423	0.221423
scaffold_10:2463665-2464470	26.4844	783.953	29.5831	0.478908	0.440012	0.376892	0.503132	-65.3856	65.3856	-2.30196	2.30196	-0.12624	0.12624	0.416785	0.416785
scaffold_68:2094925-2095280	19.8164	326.68	16.4886	0.623596	0.66967	0.59789	0.741449	-65.3684	65.3684	-1.87141	1.87141	-0.143559	0.143559	0.310467	0.310467
scaffold_81:353888-354245	18.7656	349.855	18.6252	0.530726	0.593455	0.51742	0.66949	-65.1109	65.1109	-1.66211	1.66211	-0.15207	0.15207	0.371726	0.371726
scaffold_231:843727-844347	23.9844	616.906	25.7146	0.492754	0.508236	0.425167	0.591305	-64.7411	64.7411	-2.50237	2.50237	-0.166138	0.166138	0.475873	0.475873
scaffold_760:153590-153984	11.2578	223.672	19.7687	0.475949	0.393144	0.125403	0.660884	-64.7209	64.7209	-3.69019	3.69019	-0.535481	0.535481	2.39782	2.39782
scaffold_1602:38922-39656	15.9688	731.328	45.7778	0.409524	0.705651	0.785481	0.625821	64.7052	64.7052	5.6787	5.6787	0.15966	0.15966	-0.327826	0.327826
scaffold_10:4142230-4142839	31.457	587.195	18.7514	0.465574	0.622838	0.567619	0.678058	-64.6484	64.6484	-1.64532	1.64532	-0.110439	0.110439	0.256486	0.256486
scaffold_141:819984-820418	28.0039	422.211	15.1186	0.542529	0.406997	0.344659	0.469334	-64.5806	64.5806	-1.67552	1.67552	-0.124675	0.124675	0.445445	0.445445
scaffold_496:205344-205685	13.9062	338.922	24.3301	0.450292	0.315737	0.383112	0.248362	64.4548	64.4548	6.00964	6.00964	0.134749	0.134749	-0.625319	0.625319
scaffold_621:222556-223361	20.3477	776.402	38.0862	0.486352	0.369412	0.31474	0.424085	-63.8793	63.8793	-1.85119	1.85119	-0.109345	0.109345	0.430191	0.430191
scaffold_60:1064596-1065273	20.6016	669.266	32.5063	0.516224	0.585391	0.52374	0.647042	-63.8725	63.8725	-2.17132	2.17132	-0.123302	0.123302	0.305009	0.305009
scaffold_79:2056646-2057003	15.9531	355.875	22.2922	0.527933	0.449123	0.369884	0.528363	-63.6071	63.6071	-3.86224	3.86224	-0.15848	0.15848	0.514459	0.514459
scaffold_309:292241-292624	12	384	32	0.445312	0.210658	0.26087	0.160447	63.5971	63.5971	6.5259	6.5259	0.100424	0.100424	-0.701239	0.701239
scaffold_123:1401905-1402244	18	340	18.8889	0.502941	0.482128	0.576334	0.387923	63.442	63.442	3.81328	3.81328	0.188411	0.188411	-0.571135	0.571135
scaffold_130:731159-731636	22.7656	472.547	20.7098	0.495816	0.458265	0.39406	0.52247	-63.4132	63.4132	-2.70725	2.70725	-0.12841	0.12841	0.406934	0.406934
scaffold_61:65832-66399	19.4727	556.457	28.8447	0.512324	0.499163	0.437714	0.560612	-63.3243	63.3243	-2.96699	2.96699	-0.122898	0.122898	0.357015	0.357015
scaffold_541:309584-310176	29.7383	530.633	17.8213	0.517707	0.425067	0.360719	0.489416	-63.0239	63.0239	-1.70319	1.70319	-0.128697	0.128697	0.440187	0.440187
scaffold_422:460963-461580	22.7422	574.352	25.1709	0.522654	0.580066	0.524077	0.636055	-62.8368	62.8368	-1.67392	1.67392	-0.111977	0.111977	0.279371	0.279371
scaffold_144:1266593-1267109	23.0781	491.949	21.2408	0.549323	0.512836	0.565375	0.460297	62.7424	62.7424	3.78065	3.78065	0.105079	0.105079	-0.296646	0.296646
scaffold_155:454188-454916	18.9844	727.562	38.3219	0.510288	0.728457	0.664071	0.792844	-62.4552	62.4552	-2.88357	2.88357	-0.128773	0.128773	0.2557	0.2557
scaffold_16:3133293-3133747	19.4023	443.602	22.8776	0.525275	0.652488	0.57386	0.731116	-61.6044	61.6044	-1.91909	1.91909	-0.157255	0.157255	0.3494	0.3494
scaffold_541:24422-24670	9.63281	243.668	25.4669	0.522088	0.13618	0.194459	0.0779002	61.1395	61.1395	15.0139	15.0139	0.116559	0.116559	-1.31977	1.31977
scaffold_223:452229-452536	16.6094	302.828	18.255	0.483766	0.0725856	0.13309	0.0120813	60.9583	60.9583	5.51076	5.51076	0.121009	0.121009	-3.46156	3.46156
scaffold_441:296144-296688	19.9531	543.766	27.2525	0.524771	0.506434	0.434436	0.578431	-60.0916	60.0916	-2.719	2.719	-0.143995	0.143995	0.413001	0.413001
scaffold_599:296633-296883	14.8828	246.102	16.5228	0.533865	0.736798	0.674882	0.798714	-59.8246	59.8246	-1.88918	1.88918	-0.123832	0.123832	0.243044	0.243044
scaffold_736:159115-160243	27.0352	1075.68	39.6125	0.459699	0.734739	0.786003	0.683474	59.5014	59.5014	2.47965	2.47965	0.102529	0.102529	-0.201647	0.201647
scaffold_635:97885-98277	22.7656	383.406	16.8116	0.56743	0.550421	0.609923	0.490919	59.3658	59.3658	2.76191	2.76191	0.119003	0.119003	-0.31314	0.31314
scaffold_179:590572-591060	25.6758	442.363	17.3249	0.519427	0.304768	0.237709	0.371827	-59.2211	59.2211	-1.65437	1.65437	-0.134119	0.134119	0.645438	0.645438
scaffold_351:104470-104813	8.98828	342.395	38.0775	0.465116	0.700345	0.608847	0.791843	-59.0576	59.0576	-6.0954	6.0954	-0.182995	0.182995	0.379133	0.379133
scaffold_124:1016899-1017418	23.5078	489.73	21.0052	0.532692	0.511691	0.459401	0.563981	-58.8991	58.8991	-1.69279	1.69279	-0.10458	0.10458	0.295892	0.295892
scaffold_105:630719-631363	20.6289	632.781	30.6649	0.472868	0.629371	0.575908	0.682835	-58.88	58.88	-2.08355	2.08355	-0.106927	0.106927	0.245699	0.245699
scaffold_208:198580-198887	15	308	20.5333	0.535714	0.473204	0.394255	0.552153	-58.6804	58.6804	-3.79176	3.79176	-0.157898	0.157898	0.48594	0.48594
scaffold_49:1479280-1479972	24.9062	688.195	27.6038	0.481962	0.695267	0.643009	0.747526	-58.5467	58.5467	-1.9362	1.9362	-0.104516	0.104516	0.217284	0.217284
scaffold_219:705455-705667	8.98438	212.781	23.6855	0.497653	0.374741	0.253552	0.49593	-58.384	58.384	-6.17802	6.17802	-0.242378	0.242378	0.967855	0.967855
scaffold_206:785593-786108	26.1523	492.055	18.8282	0.686047	0.755419	0.635707	0.875132	-58.304	58.304	-1.65418	1.65418	-0.239425	0.239425	0.461139	0.461139
scaffold_18:37866-38261	27.2969	369.297	13.4367	0.517677	0.865157	0.800197	0.930118	-58.0576	58.0576	-1.63761	1.63761	-0.129921	0.129921	0.217058	0.217058
scaffold_290:604072-604256	12.1016	150.605	12.4262	0.594595	0.72745	0.669255	0.785645	-58.0459	58.0459	-1.98228	1.98228	-0.116391	0.116391	0.231323	0.231323
scaffold_152:448660-449092	13	433	33.3077	0.461894	0.571634	0.480402	0.662866	-57.9706	57.9706	-4.31249	4.31249	-0.182464	0.182464	0.464475	0.464475
scaffold_27:837950-838372	24.9766	422.18	16.9016	0.484634	0.727005	0.670229	0.783781	-57.3911	57.3911	-1.79362	1.79362	-0.113552	0.113552	0.225796	0.225796
scaffold_144:904265-904619	19.3125	342.609	17.7177	0.56338	0.712757	0.768275	0.657239	57.0936	57.0936	3.39406	3.39406	0.111035	0.111035	-0.225203	0.225203
scaffold_50:1257578-1258508	27.2031	862.391	31.2984	0.447905	0.567992	0.506995	0.62899	-57.0611	57.0611	-1.90802	1.90802	-0.121994	0.121994	0.311064	0.311064
scaffold_1:1111833-1112241	23.75	404.672	17.0332	0.555012	0.424935	0.353128	0.496742	-56.8607	56.8607	-2.19891	2.19891	-0.143614	0.143614	0.492306	0.492306
scaffold_9:2395080-2395393	9	314	34.8889	0.442675	0.608494	0.768729	0.448259	56.8096	56.8096	6.51943	6.51943	0.320469	0.320469	-0.77814	0.77814
scaffold_1936:6783-7010	9	228	25.3333	0.52193	0.25318	0.194797	0.311563	-56.7717	56.7717	-5.82942	5.82942	-0.116766	0.116766	0.677552	0.677552
scaffold_218:206966-207178	7	213	30.4286	0.568075	0.684072	0.584487	0.783657	-56.502	56.502	-7.85026	7.85026	-0.19917	0.19917	0.423051	0.423051
scaffold_91:1827320-1828079	22.2812	712.656	31.9948	0.546053	0.223911	0.172323	0.275499	-56.2913	56.2913	-1.63763	1.63763	-0.103176	0.103176	0.676929	0.676929
scaffold_199:623307-624060	27.6797	685.711	24.8188	0.496021	0.311284	0.258674	0.363894	-56.1982	56.1982	-1.69116	1.69116	-0.10522	0.10522	0.492383	0.492383
scaffold_2504:4603-4879	9.51562	269.016	28.5928	0.527076	0.266495	0.209981	0.323009	-56.043	56.043	-2.35594	2.35594	-0.113029	0.113029	0.621319	0.621319
scaffold_69:202983-203473	23	491	21.3478	0.507128	0.660443	0.577938	0.742948	-55.7449	55.7449	-2.26339	2.26339	-0.165009	0.165009	0.362345	0.362345
scaffold_492:281072-281377	11.0078	286.547	25.9638	0.51634	0.735665	0.793264	0.678067	55.4201	55.4201	7.92473	7.92473	0.115197	0.115197	-0.226374	0.226374
scaffold_74:850926-851557	16.9219	626.281	36.9419	0.443038	0.275126	0.345927	0.204326	55.4168	55.4168	4.13738	4.13738	0.141601	0.141601	-0.759595	0.759595
scaffold_19:1040598-1041122	14.9219	522.078	34.9813	0.518095	0.515071	0.413148	0.616995	-55.3951	55.3951	-2.95305	2.95305	-0.203847	0.203847	0.578601	0.578601
scaffold_69:501144-502144	21.9531	995.531	45.3244	0.422577	0.599775	0.525278	0.674272	-55.0095	55.0095	-2.07168	2.07168	-0.148994	0.148994	0.36025	0.36025
scaffold_591:310691-310910	6	220	36.6667	0.472727	0.782761	0.699168	0.866355	-54.8946	54.8946	-8.28615	8.28615	-0.167187	0.167187	0.309319	0.309319
scaffold_564:270138-270736	17.7422	578.785	32.5464	0.509182	0.556748	0.480898	0.632597	-54.8573	54.8573	-1.7409	1.7409	-0.151699	0.151699	0.395555	0.395555
scaffold_330:589622-589875	10	254	25.4	0.496063	0.779318	0.868969	0.689667	54.8289	54.8289	5.78978	5.78978	0.179302	0.179302	-0.333404	0.333404
scaffold_60:1012735-1013013	12	279	23.25	0.537634	0.359657	0.273532	0.445782	-54.775	54.775	-4.32699	4.32699	-0.172251	0.172251	0.704632	0.704632
scaffold_276:458683-459029	16.9219	344.422	20.3298	0.489914	0.246738	0.193876	0.299599	-54.7011	54.7011	-2.72926	2.72926	-0.105723	0.105723	0.6279	0.6279
scaffold_16:883783-884354	26.7148	565.41	21.1609	0.486014	0.722211	0.665919	0.778504	-54.6681	54.6681	-1.69881	1.69881	-0.112585	0.112585	0.225357	0.225357
scaffold_82:2080645-2081010	21.9062	362.469	16.5131	0.505464	0.513823	0.588987	0.438658	54.5994	54.5994	2.63988	2.63988	0.150329	0.150329	-0.42514	0.42514
scaffold_271:213035-213656	18.5039	607.719	32.8659	0.488746	0.767002	0.706137	0.827866	-54.3025	54.3025	-1.66614	1.66614	-0.121729	0.121729	0.22945	0.22945
scaffold_325:607549-608380	23.9531	825.781	34.4479	0.5	0.579465	0.490825	0.668106	-54.1927	54.1927	-2.17249	2.17249	-0.177281	0.177281	0.444869	0.444869
scaffold_150:492938-493656	17.9844	714.672	39.7266	0.420028	0.687916	0.619944	0.755887	-54.1101	54.1101	-2.82609	2.82609	-0.135943	0.135943	0.286033	0.286033
scaffold_522:157726-158837	18.7344	981.078	52.2624	0.473921	0.708793	0.647993	0.769593	-53.8065	53.8065	-1.69243	1.69243	-0.1216	0.1216	0.248117	0.248117
scaffold_724:94317-94882	17.9062	560.797	31.2565	0.501767	0.829023	0.768319	0.889726	-53.7455	53.7455	-2.70678	2.70678	-0.121408	0.121408	0.211657	0.211657
scaffold_316:49035-49367	14	333	23.7857	0.513514	0.325441	0.251705	0.399178	-53.6029	53.6029	-3.59679	3.59679	-0.147473	0.147473	0.665298	0.665298
scaffold_14:958342-958918	23.2031	561	24.2142	0.478336	0.138861	0.210339	0.0673827	53.4557	53.4557	2.70704	2.70704	0.142956	0.142956	-1.64226	1.64226
scaffold_16:2528900-2529313	15	414	27.6	0.485507	0.582575	0.491569	0.673581	-53.3205	53.3205	-2.94293	2.94293	-0.182012	0.182012	0.454458	0.454458
scaffold_141:342737-343078	18	342	19	0.538012	0.646594	0.569089	0.724099	-52.9562	52.9562	-2.40454	2.40454	-0.15501	0.15501	0.347532	0.347532
scaffold_154:151895-152439	18.7031	501.984	26.4619	0.477064	0.634254	0.550868	0.71764	-52.9225	52.9225	-1.69212	1.69212	-0.166772	0.166772	0.381554	0.381554
scaffold_6:652676-653325	9.92188	645.984	65.2125	0.398462	0.659039	0.535364	0.782714	-52.8946	52.8946	-3.33592	3.33592	-0.247351	0.247351	0.547967	0.547967
scaffold_63:873558-874551	13.9062	987.656	71.0391	0.483903	0.511774	0.593028	0.430519	52.8341	52.8341	4.12563	4.12563	0.162509	0.162509	-0.462023	0.462023
scaffold_622:156490-156853	19.8281	361.219	18.2359	0.57967	0.604034	0.551911	0.656158	-52.4624	52.4624	-2.06179	2.06179	-0.104246	0.104246	0.249606	0.249606
scaffold_141:523185-523636	20.7031	439.988	21.2255	0.544248	0.573373	0.521155	0.625591	-52.1486	52.1486	-1.64042	1.64042	-0.104437	0.104437	0.263509	0.263509
scaffold_25:267615-267972	14.8633	355.289	23.9658	0.50838	0.747514	0.67672	0.818308	-52.0387	52.0387	-2.73035	2.73035	-0.141588	0.141588	0.274086	0.274086
scaffold_276:252197-252544	14	348	24.8571	0.482759	0.651307	0.599481	0.703133	-51.8238	51.8238	-3.52599	3.52599	-0.103652	0.103652	0.230083	0.230083
scaffold_27:488286-488693	12.9961	407.586	31.3603	0.455882	0.523607	0.456982	0.590233	-51.6436	51.6436	-3.66149	3.66149	-0.133251	0.133251	0.369147	0.369147
scaffold_185:961205-961568	13.9883	362.676	25.9216	0.458791	0.750276	0.673214	0.827338	-51.6327	51.6327	-2.4925	2.4925	-0.154124	0.154124	0.297412	0.297412
scaffold_191:478384-478805	21.9727	420.973	19.1567	0.49763	0.582771	0.521113	0.644429	-51.3263	51.3263	-1.97712	1.97712	-0.123316	0.123316	0.306426	0.306426
scaffold_17:2819066-2819302	10	237	23.7	0.527426	0.677292	0.559893	0.794691	-51.3095	51.3095	-5.02885	5.02885	-0.234799	0.234799	0.505244	0.505244
scaffold_44:812935-814069	17.3281	1104.83	63.9814	0.43348	0.642754	0.694559	0.590948	51.2989	51.2989	4.44306	4.44306	0.103611	0.103611	-0.233066	0.233066
scaffold_138:1393343-1393979	18.9453	634.93	33.5095	0.505495	0.615048	0.529158	0.700937	-51.1779	51.1779	-2.33979	2.33979	-0.17178	0.17178	0.405588	0.405588
scaffold_591:315804-315889	5	86	17.2	0.5	0.801389	0.7287	0.874077	-51.0833	51.0833	-8.83425	8.83425	-0.145377	0.145377	0.262435	0.262435
scaffold_284:745761-746007	12	247	20.5833	0.489879	0.699494	0.621572	0.777416	-50.9472	50.9472	-3.47617	3.47617	-0.155844	0.155844	0.322765	0.322765
scaffold_84:1979968-1980380	23.75	316.25	13.3326	0.542373	0.711374	0.635571	0.787176	-50.94	50.94	-1.6947	1.6947	-0.151605	0.151605	0.308633	0.308633
scaffold_19:1560108-1560530	19.8203	415.66	20.9562	0.491726	0.545412	0.493383	0.597441	-50.9069	50.9069	-2.12402	2.12402	-0.104058	0.104058	0.276089	0.276089
scaffold_496:198799-199220	13	422	32.4615	0.514218	0.751429	0.689226	0.813632	-50.8918	50.8918	-3.04138	3.04138	-0.124406	0.124406	0.239399	0.239399
scaffold_220:639540-639944	18.7422	394.172	20.9973	0.488889	0.428292	0.348028	0.508555	-50.7582	50.7582	-2.20921	2.20921	-0.160527	0.160527	0.5472	0.5472
scaffold_234:369169-369452	15	284	18.9333	0.521127	0.614068	0.518451	0.709686	-50.7392	50.7392	-3.31725	3.31725	-0.191234	0.191234	0.452972	0.452972
scaffold_81:1675935-1675965	7	31	4.42857	0.741935	0.716416	0.54172	0.891112	-50.4678	50.4678	-7.11211	7.11211	-0.349392	0.349392	0.71806	0.71806
scaffold_21:1566589-1566942	17	354	20.8235	0.50565	0.299804	0.225937	0.373671	-50.3511	50.3511	-2.68759	2.68759	-0.147734	0.147734	0.72585	0.72585
scaffold_760:2114-2678	14.1719	285.453	19.9556	0.40885	0.603878	0.689125	0.51863	50.2308	50.2308	4.12403	4.12403	0.170496	0.170496	-0.410061	0.410061
scaffold_321:500242-500888	19.9688	444.406	22.2556	0.471406	0.441298	0.375889	0.506707	-50.1802	50.1802	-2.25168	2.25168	-0.130818	0.130818	0.430845	0.430845
scaffold_47:2319227-2319693	23.543	453.977	19.2599	0.507495	0.450739	0.505046	0.396432	50.1355	50.1355	2.54584	2.54584	0.108614	0.108614	-0.349341	0.349341
scaffold_293:753147-753533	9	387	43	0.45478	0.775552	0.934315	0.616788	49.6501	49.6501	5.55107	5.55107	0.317527	0.317527	-0.599135	0.599135
scaffold_19:564729-565068	13	340	26.1538	0.532353	0.653844	0.573634	0.734053	-49.5253	49.5253	-3.59398	3.59398	-0.16042	0.16042	0.355755	0.355755
scaffold_94:230718-231144	16.6641	421.445	25.3133	0.515222	0.405832	0.32311	0.488555	-48.6952	48.6952	-1.68688	1.68688	-0.165445	0.165445	0.596497	0.596497
scaffold_19:2627300-2628225	25.6914	911.598	35.3829	0.488121	0.621671	0.561696	0.681647	-48.6214	48.6214	-1.63651	1.63651	-0.119951	0.119951	0.279235	0.279235
scaffold_84:65521-65794	11	274	24.9091	0.50365	0.628988	0.746928	0.511047	48.5904	48.5904	5.45702	5.45702	0.23588	0.23588	-0.547511	0.547511
scaffold_220:792889-793347	20.9531	458.066	21.8624	0.492375	0.81493	0.880749	0.74911	48.335	48.335	2.5464	2.5464	0.131639	0.131639	-0.233553	0.233553
scaffold_401:454522-455121	20.3398	578.559	28.4047	0.43	0.780184	0.725024	0.835345	-48.1548	48.1548	-1.63481	1.63481	-0.110321	0.110321	0.204343	0.204343
scaffold_406:315006-315379	15.5703	360.152	23.0756	0.491979	0.498473	0.433272	0.563675	-47.8986	47.8986	-1.69535	1.69535	-0.130403	0.130403	0.379589	0.379589
scaffold_52:994033-994327	15	295	19.6667	0.505085	0.481686	0.409911	0.553461	-47.7713	47.7713	-3.14401	3.14401	-0.143551	0.143551	0.433174	0.433174
scaffold_207:60468-61223	19.8477	747.262	37.5081	0.480159	0.708227	0.628728	0.787726	-47.6911	47.6911	-2.30832	2.30832	-0.158998	0.158998	0.325258	0.325258
scaffold_137:89345-89590	17	246	14.4706	0.605691	0.783071	0.720847	0.845295	-47.5884	47.5884	-2.66751	2.66751	-0.124448	0.124448	0.229761	0.229761
scaffold_144:916545-916884	13	340	26.1538	0.467647	0.666191	0.753459	0.578923	47.4348	47.4348	4.24236	4.24236	0.174536	0.174536	-0.380158	0.380158
scaffold_132:1306660-1307085	16.9961	425.836	25.0547	0.469484	0.798462	0.853617	0.743307	47.4056	47.4056	3.22281	3.22281	0.110311	0.110311	-0.199632	0.199632
scaffold_332:454662-455177	11.9688	512.609	42.7953	0.507752	0.751318	0.664435	0.838201	-47.2001	47.2001	-3.38736	3.38736	-0.173766	0.173766	0.335168	0.335168
scaffold_25:270699-271291	13.25	548.5	40.7656	0.51602	0.633786	0.6904	0.577171	46.959	46.959	5.54145	5.54145	0.113229	0.113229	-0.258433	0.258433
scaffold_31:250844-251232	15.9492	386.059	24.1786	0.521851	0.644898	0.579498	0.710299	-46.8619	46.8619	-2.84517	2.84517	-0.130801	0.130801	0.293623	0.293623
scaffold_703:61172-61494	12.9453	321.332	24.8084	0.458204	0.21377	0.158014	0.269527	-46.8225	46.8225	-3.2255	3.2255	-0.111513	0.111513	0.770376	0.770376
scaffold_7:4579389-4580088	17.6172	661.539	37.3113	0.481429	0.295447	0.375255	0.21564	46.6601	46.6601	3.06337	3.06337	0.159615	0.159615	-0.799246	0.799246
scaffold_65:789681-790068	17	388	22.8235	0.507732	0.562336	0.469718	0.654954	-46.5248	46.5248	-2.16023	2.16023	-0.185236	0.185236	0.4796	0.4796
scaffold_41:2706821-2707138	11.9766	317.512	26.5144	0.553459	0.626759	0.531622	0.721896	-46.3878	46.3878	-3.26949	3.26949	-0.190274	0.190274	0.441392	0.441392
scaffold_724:163159-163714	20.3281	449.219	22.0852	0.469424	0.413336	0.32531	0.501361	-46.1667	46.1667	-1.79895	1.79895	-0.17605	0.17605	0.624032	0.624032
scaffold_91:1279000-1279723	12.9844	720.969	55.5122	0.469613	0.437318	0.357103	0.517533	-45.7664	45.7664	-3.23413	3.23413	-0.16043	0.16043	0.535311	0.535311
scaffold_100:595196-595724	24	319.875	13.3024	0.461248	0.674471	0.60484	0.744102	-45.5944	45.5944	-1.6353	1.6353	-0.139262	0.139262	0.298946	0.298946
scaffold_206:676305-676825	19	521	27.4211	0.472169	0.609112	0.802398	0.415826	45.1167	45.1167	2.79484	2.79484	0.386572	0.386572	-0.948338	0.948338
scaffold_210:290757-291444	16.5781	667.109	40.1866	0.444767	0.616367	0.562786	0.669948	-45.0262	45.0262	-1.68681	1.68681	-0.107162	0.107162	0.251463	0.251463
scaffold_307:299212-299547	15.1211	250.672	16.5639	0.4375	0.810385	0.883104	0.737665	44.833	44.833	4.06584	4.06584	0.145439	0.145439	-0.259617	0.259617
scaffold_19:3211193-3211899	15.9219	699.812	43.8479	0.480905	0.629256	0.696437	0.562075	44.7246	44.7246	3.20195	3.20195	0.134362	0.134362	-0.309231	0.309231
scaffold_33:2192902-2193210	18	309	17.1667	0.524272	0.582839	0.506824	0.658853	-44.6753	44.6753	-2.41382	2.41382	-0.152029	0.152029	0.378472	0.378472
scaffold_7:4732436-4732737	12	302	25.1667	0.5	0.861945	0.79396	0.92993	-44.5554	44.5554	-2.8499	2.8499	-0.13597	0.13597	0.228056	0.228056
scaffold_144:829538-829880	10.9648	341.012	31.0774	0.460641	0.595808	0.51701	0.674605	-44.1242	44.1242	-2.98338	2.98338	-0.157595	0.157595	0.383851	0.383851
scaffold_14:1653888-1654584	22.6836	640.77	27.7085	0.463415	0.189621	0.13567	0.243573	-43.8703	43.8703	-1.68002	1.68002	-0.107903	0.107903	0.844256	0.844256
scaffold_170:868650-869205	14.8203	544.59	36.6725	0.467626	0.807904	0.744876	0.870931	-43.754	43.754	-2.00895	2.00895	-0.126055	0.126055	0.225558	0.225558
scaffold_125:981175-981918	18.3281	717.844	39.1062	0.526882	0.572341	0.498734	0.645949	-43.701	43.701	-1.67077	1.67077	-0.147215	0.147215	0.37315	0.37315
scaffold_74:1417418-1418124	10.9531	699.312	63.6884	0.452617	0.614021	0.491118	0.736924	-43.5842	43.5842	-2.95863	2.95863	-0.245806	0.245806	0.585446	0.585446
scaffold_55:751660-751994	15.0156	329.184	22.7736	0.471642	0.452372	0.393932	0.510812	-43.3181	43.3181	-1.65591	1.65591	-0.116879	0.116879	0.374844	0.374844
scaffold_437:333256-333458	18.3164	174.398	9.51888	0.600985	0.376163	0.308573	0.443753	-43.2456	43.2456	-1.73917	1.73917	-0.13518	0.13518	0.524144	0.524144
scaffold_9:4578397-4578704	7	308	44	0.415584	0.718717	0.560077	0.877358	-43.0036	43.0036	-5.85438	5.85438	-0.317281	0.317281	0.64754	0.64754
scaffold_77:881232-881611	12.9336	377.207	29.1316	0.481579	0.340657	0.25815	0.423163	-42.9496	42.9496	-2.81824	2.81824	-0.165014	0.165014	0.713007	0.713007
scaffold_51:567408-567820	18.875	380.125	19.7733	0.460048	0.155887	0.208533	0.10324	42.9181	42.9181	2.89935	2.89935	0.105293	0.105293	-1.01427	1.01427
scaffold_165:1118720-1119060	15.8906	337.828	21.2191	0.463343	0.85264	0.792447	0.912833	-42.8664	42.8664	-2.62214	2.62214	-0.120386	0.120386	0.204037	0.204037
scaffold_149:176213-177603	16.8125	1364.23	81.0611	0.439252	0.714463	0.652888	0.776039	-42.4213	42.4213	-1.98303	1.98303	-0.123151	0.123151	0.249294	0.249294
scaffold_287:170265-170530	13.9961	265.934	19.0006	0.533835	0.271891	0.219627	0.324155	-42.4149	42.4149	-2.60781	2.60781	-0.104528	0.104528	0.561628	0.561628
scaffold_143:332593-332873	19.9531	280.312	14.0483	0.498221	0.821329	0.760278	0.88238	-42.2301	42.2301	-1.88584	1.88584	-0.122101	0.122101	0.214872	0.214872
scaffold_16:1791251-1791583	12.8398	329.555	25.6749	0.495495	0.557048	0.477525	0.636571	-42.0241	42.0241	-2.06621	2.06621	-0.159046	0.159046	0.414745	0.414745
scaffold_16:2378603-2379134	17.4453	348.598	19.7619	0.490602	0.48763	0.418101	0.557159	-41.9039	41.9039	-1.73205	1.73205	-0.139058	0.139058	0.414238	0.414238
scaffold_208:962736-963543	13.9648	805.18	57.645	0.429455	0.739174	0.677953	0.800396	-41.8171	41.8171	-1.66517	1.66517	-0.122443	0.122443	0.239528	0.239528
scaffold_451:374839-375280	14.8906	438.812	29.4711	0.504525	0.642233	0.5859	0.698567	-41.7565	41.7565	-2.68391	2.68391	-0.112667	0.112667	0.253745	0.253745
scaffold_539:211852-212422	15.1641	433.746	28.5362	0.52014	0.64091	0.571309	0.710512	-41.6686	41.6686	-2.1659	2.1659	-0.139203	0.139203	0.314588	0.314588
scaffold_627:74133-74360	10.8867	225.508	20.7129	0.557018	0.648314	0.580805	0.715824	-41.4348	41.4348	-2.1363	2.1363	-0.135018	0.135018	0.301549	0.301549
scaffold_369:423034-423370	11	337	30.6364	0.486647	0.326867	0.243185	0.410548	-41.2185	41.2185	-3.64244	3.64244	-0.167364	0.167364	0.7555	0.7555
scaffold_442:87174-87613	11	440	40	0.497727	0.280072	0.205961	0.354184	-41.2109	41.2109	-3.51721	3.51721	-0.148223	0.148223	0.782128	0.782128
scaffold_16:1607638-1607916	14.3555	151.383	10.4413	0.501792	0.637426	0.575065	0.699787	-41.0223	41.0223	-2.30831	2.30831	-0.124723	0.124723	0.283192	0.283192
scaffold_45:1628062-1628445	14.8945	381.246	25.591	0.5	0.305447	0.237449	0.373445	-40.8564	40.8564	-2.58537	2.58537	-0.135997	0.135997	0.653282	0.653282
scaffold_14:3673899-3674154	18.6875	253.484	13.5705	0.582031	0.733828	0.66772	0.799935	-40.678	40.678	-1.92955	1.92955	-0.132215	0.132215	0.26064	0.26064
scaffold_0:4612246-4612596	14.9766	349.039	23.2954	0.487179	0.495284	0.417909	0.572658	-40.5938	40.5938	-2.51784	2.51784	-0.154749	0.154749	0.454486	0.454486
scaffold_27:325718-326085	14	368	26.2857	0.486413	0.698894	0.642685	0.755103	-40.4819	40.4819	-2.27712	2.27712	-0.112418	0.112418	0.232563	0.232563
scaffold_79:222722-223118	16.5312	363.141	21.7661	0.463476	0.468994	0.416405	0.521584	-40.4505	40.4505	-2.29958	2.29958	-0.10518	0.10518	0.324914	0.324914
scaffold_246:55587-55895	10	309	30.9	0.488673	0.439104	0.371317	0.50689	-40.4254	40.4254	-3.49782	3.49782	-0.135573	0.135573	0.449021	0.449021
scaffold_0:5361058-5361632	12.875	568.062	43.949	0.48	0.341855	0.276059	0.40765	-40.1479	40.1479	-2.91431	2.91431	-0.131591	0.131591	0.562355	0.562355
scaffold_639:104921-105871	13.9453	943.242	67.5354	0.476341	0.342169	0.28428	0.400058	-40.0692	40.0692	-1.89389	1.89389	-0.115778	0.115778	0.492898	0.492898
scaffold_277:90929-91424	14.8828	492.102	33.0638	0.542339	0.639196	0.579072	0.69932	-39.9826	39.9826	-2.52375	2.52375	-0.120248	0.120248	0.272209	0.272209
scaffold_332:85263-85808	10.375	494.5	46.2235	0.43956	0.432238	0.351384	0.513093	-39.9666	39.9666	-1.96442	1.96442	-0.16171	0.16171	0.546174	0.546174
scaffold_339:135297-135809	12.2188	443.531	36.293	0.426901	0.309523	0.233716	0.38533	-39.9158	39.9158	-2.01218	2.01218	-0.151614	0.151614	0.721338	0.721338
scaffold_8:2000495-2000669	8.85938	173.703	19.6294	0.491429	0.647288	0.729805	0.564772	39.7421	39.7421	7.90036	7.90036	0.165033	0.165033	-0.369843	0.369843
scaffold_90:1824869-1825299	17.8828	421.582	23.5553	0.484919	0.758473	0.810124	0.706822	39.604	39.604	2.52889	2.52889	0.103302	0.103302	-0.196795	0.196795
scaffold_16:1758094-1758360	15.7383	260.336	16.5187	0.531835	0.59315	0.518049	0.668251	-39.5983	39.5983	-1.72985	1.72985	-0.150202	0.150202	0.367301	0.367301
scaffold_165:768905-769403	15.8398	466.219	29.3417	0.40481	0.518917	0.587807	0.450027	39.4692	39.4692	2.72802	2.72802	0.13778	0.13778	-0.385331	0.385331
scaffold_133:882633-883056	11.9922	423.621	35.324	0.514151	0.624703	0.565293	0.684113	-39.4367	39.4367	-2.51219	2.51219	-0.11882	0.11882	0.275236	0.275236
scaffold_218:300943-301019	4	77	19.25	0.493506	0.714757	0.854057	0.575457	39.4064	39.4064	10.3178	10.3178	0.2786	0.2786	-0.569625	0.569625
scaffold_564:186466-187119	14.8828	649	43.6206	0.484709	0.203532	0.150244	0.256819	-39.3004	39.3004	-2.30212	2.30212	-0.106574	0.106574	0.77344	0.77344
scaffold_153:286703-287102	11.1445	289.16	25.8852	0.51	0.469277	0.53668	0.401875	39.0541	39.0541	4.81959	4.81959	0.134805	0.134805	-0.417315	0.417315
scaffold_120:908717-909093	13.9688	376	26.9155	0.490716	0.444134	0.371598	0.51667	-38.9671	38.9671	-2.20039	2.20039	-0.145072	0.145072	0.475501	0.475501
scaffold_277:160363-160752	13.9766	389.684	27.8852	0.453846	0.747261	0.672623	0.821898	-38.9387	38.9387	-2.55241	2.55241	-0.149275	0.149275	0.289161	0.289161
scaffold_100:1029960-1030224	13	265	20.3846	0.550943	0.515983	0.584407	0.44756	38.9077	38.9077	3.16564	3.16564	0.136848	0.136848	-0.384895	0.384895
scaffold_52:605150-605365	9.75391	209.676	21.4722	0.481481	0.22051	0.14308	0.29794	-38.8833	38.8833	-1.68742	1.68742	-0.15486	0.15486	1.0582	1.0582
scaffold_16:852992-853566	12.7539	368.438	28.8226	0.464348	0.588496	0.514647	0.662345	-38.8593	38.8593	-2.13179	2.13179	-0.147698	0.147698	0.363999	0.363999
scaffold_33:2301223-2301612	10	390	39	0.474359	0.733316	0.651462	0.815171	-38.8505	38.8505	-3.37396	3.37396	-0.163709	0.163709	0.323421	0.323421
scaffold_72:1520214-1520534	10	321	32.1	0.482866	0.599839	0.519494	0.680184	-38.3686	38.3686	-3.73414	3.73414	-0.16069	0.16069	0.388819	0.388819
scaffold_195:584017-584469	12.6289	442.191	34.9893	0.392936	0.559951	0.489401	0.630502	-38.3002	38.3002	-1.77219	1.77219	-0.141101	0.141101	0.365484	0.365484
scaffold_170:106824-107233	9.73828	368.109	37.5293	0.331707	0.565641	0.496359	0.634924	-38.2294	38.2294	-2.06683	2.06683	-0.138565	0.138565	0.355201	0.355201
scaffold_40:2581395-2581776	14.9375	380.234	25.4509	0.497382	0.761641	0.669258	0.854023	-38.1251	38.1251	-2.24257	2.24257	-0.184765	0.184765	0.351713	0.351713
scaffold_144:1315773-1316304	17.4609	526.34	30.318	0.490602	0.600332	0.545013	0.655651	-38.1051	38.1051	-1.65427	1.65427	-0.110637	0.110637	0.266636	0.266636
scaffold_492:159426-159802	19	377	19.8421	0.562334	0.518355	0.650399	0.386311	38.0326	38.0326	2.2768	2.2768	0.264087	0.264087	-0.751561	0.751561
scaffold_158:583275-583698	12.6719	413.484	32.5782	0.509434	0.62779	0.573242	0.682338	-37.8978	37.8978	-1.6568	1.6568	-0.109096	0.109096	0.251342	0.251342
scaffold_1:6256356-6256973	12	618	51.5	0.443366	0.729406	0.78415	0.674662	37.8975	37.8975	3.19585	3.19585	0.109488	0.109488	-0.216964	0.216964
scaffold_3:3557668-3558613	19.8125	703.438	35.3996	0.488372	0.514944	0.460383	0.569505	-37.8495	37.8495	-1.6957	1.6957	-0.109122	0.109122	0.306873	0.306873
scaffold_165:935687-936314	15.3672	611.172	39.9746	0.488854	0.682403	0.619031	0.745776	-37.6025	37.6025	-1.72675	1.72675	-0.126745	0.126745	0.268731	0.268731
scaffold_21:1426160-1426757	14.9062	594.078	39.8462	0.444816	0.799359	0.858893	0.739825	37.6009	37.6009	2.78788	2.78788	0.119067	0.119067	-0.215293	0.215293
scaffold_75:1661515-1661818	11	304	27.6364	0.532895	0.754505	0.667136	0.841875	-37.5518	37.5518	-2.95041	2.95041	-0.174739	0.174739	0.335626	0.335626
scaffold_87:208572-208922	14	351	25.0714	0.549858	0.58942	0.522347	0.656494	-37.5361	37.5361	-2.55512	2.55512	-0.134147	0.134147	0.329773	0.329773
scaffold_122:1521605-1521874	13.9961	269.805	19.2765	0.581481	0.374909	0.443867	0.305951	37.5357	37.5357	2.72146	2.72146	0.137916	0.137916	-0.536826	0.536826
scaffold_68:1604586-1605047	13.8438	456.422	32.8945	0.489177	0.407855	0.335341	0.480368	-37.4313	37.4313	-2.63895	2.63895	-0.145027	0.145027	0.51851	0.51851
scaffold_611:158294-158372	10	79	7.9	0.683544	0.710478	0.768174	0.652783	37.3404	37.3404	4.05574	4.05574	0.115391	0.115391	-0.23483	0.23483
scaffold_913:125330-125751	18	422	23.4444	0.457346	0.711726	0.649596	0.773856	-37.3403	37.3403	-1.81218	1.81218	-0.12426	0.12426	0.252522	0.252522
scaffold_1:5484373-5484956	19.5898	486.953	24.8736	0.481164	0.458833	0.367688	0.549977	-37.3224	37.3224	-1.67833	1.67833	-0.182289	0.182289	0.580887	0.580887
scaffold_635:8392-8881	5.625	464	83.2083	0.493878	0.740149	0.838692	0.641605	37.157	37.157	12.9733	12.9733	0.197087	0.197087	-0.386456	0.386456
scaffold_290:166107-166319	10.9922	212.656	19.3423	0.530516	0.724083	0.782503	0.665663	37.1434	37.1434	4.33562	4.33562	0.116839	0.116839	-0.233303	0.233303
scaffold_201:567939-568204	11.9531	263.906	22.0495	0.5	0.824497	0.882673	0.766322	37.0807	37.0807	3.55971	3.55971	0.116351	0.116351	-0.203929	0.203929
scaffold_47:2503744-2504054	16.375	302.125	18.5074	0.553055	0.783645	0.723032	0.844258	-36.9633	36.9633	-1.87956	1.87956	-0.121226	0.121226	0.223624	0.223624
scaffold_45:118688-119026	11.4922	326.262	28.435	0.486726	0.694022	0.590696	0.797348	-36.4867	36.4867	-1.93265	1.93265	-0.206651	0.206651	0.432792	0.432792
scaffold_347:419254-419819	18.0508	297.711	16.4033	0.484099	0.776256	0.840929	0.711582	36.2151	36.2151	2.14999	2.14999	0.129348	0.129348	-0.240955	0.240955
scaffold_50:888224-888631	15.9727	407.156	25.4893	0.458333	0.759719	0.816042	0.703396	36.1539	36.1539	2.40874	2.40874	0.112646	0.112646	-0.214306	0.214306
scaffold_653:171611-171809	10	199	19.9	0.577889	0.41654	0.320014	0.513065	-36.1097	36.1097	-3.16201	3.16201	-0.193052	0.193052	0.681009	0.681009
scaffold_62:1832900-1833180	14.625	277.109	18.9996	0.580071	0.696594	0.636142	0.757047	-35.9645	35.9645	-1.96809	1.96809	-0.120904	0.120904	0.251033	0.251033
scaffold_87:458178-458564	11.957	385.5	32.2399	0.534884	0.835516	0.774216	0.896815	-35.949	35.949	-2.45326	2.45326	-0.122599	0.122599	0.212074	0.212074
scaffold_794:136452-136747	17.6602	289.988	16.4028	0.554054	0.763174	0.897703	0.628646	35.9349	35.9349	2.55333	2.55333	0.269057	0.269057	-0.51399	0.51399
scaffold_705:149842-149910	8	69	8.625	0.710145	0.748357	0.666364	0.830349	-35.9114	35.9114	-3.28956	3.28956	-0.163985	0.163985	0.317408	0.317408
scaffold_383:121616-121998	9	383	42.5556	0.45953	0.640953	0.560618	0.721288	-35.8491	35.8491	-3.54847	3.54847	-0.16067	0.16067	0.363557	0.363557
scaffold_235:528463-528758	13	296	22.7692	0.530405	0.582982	0.524654	0.641311	-35.5954	35.5954	-2.45059	2.45059	-0.116657	0.116657	0.289658	0.289658
scaffold_73:471491-471851	11.8906	360.016	30.293	0.457064	0.729211	0.661584	0.796838	-35.577	35.577	-2.01157	2.01157	-0.135254	0.135254	0.268362	0.268362
scaffold_166:95819-96405	11.9688	582.656	48.6352	0.475298	0.413518	0.475483	0.351554	35.5758	35.5758	3.13111	3.13111	0.123929	0.123929	-0.435648	0.435648
scaffold_337:469579-469801	11	223	20.2727	0.493274	0.618882	0.537382	0.700383	-35.5484	35.5484	-3.21796	3.21796	-0.163001	0.163001	0.382196	0.382196
scaffold_340:383340-383653	15.9531	312.453	19.5768	0.512739	0.679794	0.732224	0.627364	35.2146	35.2146	2.27222	2.27222	0.104861	0.104861	-0.222984	0.222984
scaffold_122:945844-946852	16.7266	705.41	43.0271	0.443013	0.456677	0.371256	0.542097	-35.1736	35.1736	-1.64584	1.64584	-0.17084	0.17084	0.546135	0.546135
scaffold_136:1265531-1266354	14.7695	796.602	53.7988	0.445388	0.729764	0.787329	0.6722	35.1172	35.1172	2.64289	2.64289	0.115128	0.115128	-0.228075	0.228075
scaffold_389:184767-185291	10.75	486.75	44.803	0.497143	0.704055	0.636592	0.771517	-34.8321	34.8321	-2.14141	2.14141	-0.134925	0.134925	0.277328	0.277328
scaffold_547:68767-69114	11	348	31.6364	0.528736	0.672409	0.610666	0.734152	-34.826	34.826	-3.02789	3.02789	-0.123487	0.123487	0.265697	0.265697
scaffold_81:695124-695382	12.9883	258.867	19.9331	0.467181	0.784032	0.718768	0.849296	-34.5531	34.5531	-2.02774	2.02774	-0.130528	0.130528	0.240742	0.240742
scaffold_62:1476731-1477143	9	413	45.8889	0.455206	0.331753	0.415244	0.248262	34.447	34.447	4.11424	4.11424	0.166983	0.166983	-0.742099	0.742099
scaffold_75:1119037-1119363	11.9844	326.594	27.252	0.489297	0.707865	0.780712	0.635017	34.3802	34.3802	2.97214	2.97214	0.145695	0.145695	-0.297995	0.297995
scaffold_87:206778-207800	15.7578	1001.55	63.5186	0.428152	0.666022	0.601561	0.730483	-34.2803	34.2803	-1.69227	1.69227	-0.128922	0.128922	0.280139	0.280139
scaffold_86:662085-662433	12.9531	347.984	26.8704	0.472779	0.593246	0.534171	0.65232	-34.1801	34.1801	-2.5949	2.5949	-0.118149	0.118149	0.288278	0.288278
scaffold_137:204250-204610	17.1719	339.594	19.6349	0.498615	0.689704	0.742831	0.636577	34.1174	34.1174	2.07766	2.07766	0.106254	0.106254	-0.222698	0.222698
scaffold_152:404438-404748	12	311	25.9167	0.482315	0.548441	0.490883	0.605998	-34.103	34.103	-2.78994	2.78994	-0.115116	0.115116	0.303936	0.303936
scaffold_80:1029288-1029531	12.9258	243.098	18.8285	0.508197	0.495246	0.44079	0.549701	-34.0521	34.0521	-2.21593	2.21593	-0.108911	0.108911	0.318554	0.318554
scaffold_14:576168-577131	16.9648	959.418	56.5307	0.440871	0.705637	0.650228	0.761045	-34.0455	34.0455	-1.92563	1.92563	-0.110817	0.110817	0.227035	0.227035
scaffold_326:281744-282075	15.9961	331.758	20.7393	0.493976	0.494568	0.424835	0.564301	-33.95	33.95	-1.78253	1.78253	-0.139466	0.139466	0.409564	0.409564
scaffold_101:1064457-1064946	14.9688	488.438	32.625	0.534694	0.542766	0.616322	0.46921	33.8745	33.8745	2.64614	2.64614	0.147112	0.147112	-0.393451	0.393451
scaffold_0:1619228-1619508	8.99219	280.84	31.2342	0.537367	0.40163	0.324241	0.479018	-33.8169	33.8169	-2.632	2.632	-0.154777	0.154777	0.563014	0.563014
scaffold_91:645719-646277	12.9844	555.484	42.763	0.465116	0.777036	0.71555	0.838522	-33.7085	33.7085	-1.77949	1.77949	-0.122972	0.122972	0.228796	0.228796
scaffold_141:520771-521391	12.5469	570.859	45.5692	0.478261	0.656748	0.600102	0.713395	-33.6635	33.6635	-1.76746	1.76746	-0.113294	0.113294	0.249495	0.249495
scaffold_302:717498-717957	13.6406	443.969	32.4293	0.502174	0.277016	0.217606	0.336426	-33.6284	33.6284	-1.77467	1.77467	-0.118821	0.118821	0.628575	0.628575
scaffold_51:1429284-1429777	11	494	44.9091	0.47166	0.595979	0.5082	0.683759	-33.6207	33.6207	-2.72985	2.72985	-0.175559	0.175559	0.428092	0.428092
scaffold_3860:4578-4587	3	10	3.33333	0.7	0.8265	0.892005	0.760995	33.5571	33.5571	11.9998	11.9998	0.13101	0.13101	-0.229165	0.229165
scaffold_330:566665-566930	13.9453	251.523	18.0106	0.488722	0.563482	0.507705	0.619259	-33.4932	33.4932	-1.68426	1.68426	-0.111554	0.111554	0.286554	0.286554
scaffold_87:432786-433034	10.9453	248.125	22.6822	0.562249	0.597827	0.542776	0.652878	-33.4928	33.4928	-1.8647	1.8647	-0.110102	0.110102	0.266457	0.266457
scaffold_0:3526105-3526674	12.9688	565.156	43.5304	0.491228	0.446476	0.357417	0.535535	-33.3595	33.3595	-2.53381	2.53381	-0.178117	0.178117	0.583371	0.583371
scaffold_215:727831-728442	16.9375	607.188	35.8029	0.503268	0.654535	0.604158	0.704913	-33.2495	33.2495	-1.72065	1.72065	-0.100755	0.100755	0.22252	0.22252
scaffold_79:1963727-1964278	8	552	69	0.434783	0.713685	0.639941	0.787429	-33.1554	33.1554	-3.72456	3.72456	-0.147488	0.147488	0.299211	0.299211
scaffold_442:88083-88323	7.98438	239	29.9065	0.522822	0.325729	0.244731	0.406728	-33.1482	33.1482	-4.06591	4.06591	-0.161997	0.161997	0.732868	0.732868
scaffold_391:125633-125934	10.875	289.875	26.5852	0.486755	0.871977	0.925077	0.818877	32.9055	32.9055	3.3969	3.3969	0.106201	0.106201	-0.175928	0.175928
scaffold_318:468890-469222	14.7148	320.992	21.7462	0.495495	0.539014	0.484112	0.593915	-32.8623	32.8623	-1.80491	1.80491	-0.109802	0.109802	0.294913	0.294913
scaffold_33:2154084-2154350	14.9531	266.266	17.8083	0.486891	0.813328	0.757744	0.868912	-32.8174	32.8174	-2.11781	2.11781	-0.111168	0.111168	0.1975	0.1975
scaffold_216:980947-981571	12.9961	452.355	34.8279	0.4736	0.657909	0.580627	0.73519	-32.6727	32.6727	-1.95579	1.95579	-0.154563	0.154563	0.340506	0.340506
scaffold_86:383519-383914	8	396	49.5	0.542929	0.65154	0.568847	0.734232	-32.6054	32.6054	-2.83881	2.83881	-0.165385	0.165385	0.368195	0.368195
scaffold_60:556033-556318	13.9219	283.328	20.309	0.524476	0.40523	0.26168	0.54878	-32.5884	32.5884	-2.06321	2.06321	-0.2871	0.2871	1.06843	1.06843
scaffold_13:3566151-3566375	8	225	28.125	0.582222	0.655614	0.53473	0.776497	-32.5161	32.5161	-3.60354	3.60354	-0.241767	0.241767	0.538169	0.538169
scaffold_417:7823-8251	11	429	39	0.564103	0.793278	0.860278	0.726278	32.4641	32.4641	3.43288	3.43288	0.134	0.134	-0.244281	0.244281
scaffold_257:479735-480155	12	421	35.0833	0.451306	0.601306	0.539885	0.662726	-32.3348	32.3348	-2.60199	2.60199	-0.122841	0.122841	0.29576	0.29576
scaffold_34:1244492-1245084	12.7812	585.547	45.8301	0.416526	0.266835	0.192956	0.340714	-32.2683	32.2683	-1.80254	1.80254	-0.147758	0.147758	0.820286	0.820286
scaffold_1027:59835-60110	11.9531	274.547	22.9583	0.481884	0.488862	0.372159	0.605566	-32.0515	32.0515	-2.26074	2.26074	-0.233407	0.233407	0.702365	0.702365
scaffold_11:2970947-2971166	10	220	22	0.495455	0.524311	0.590563	0.458058	31.807	31.807	3.34888	3.34888	0.132505	0.132505	-0.36656	0.36656
scaffold_609:162332-162741	14.9062	406.766	27.2587	0.446341	0.658035	0.600974	0.715096	-31.4604	31.4604	-1.84981	1.84981	-0.114122	0.114122	0.250834	0.250834
scaffold_51:577581-577898	7.98828	317.309	39.7178	0.449686	0.374665	0.282467	0.466864	-31.4351	31.4351	-3.41734	3.41734	-0.184396	0.184396	0.724917	0.724917
scaffold_437:371667-371928	12.9375	259.875	20.0577	0.526718	0.500812	0.559689	0.441934	31.3297	31.3297	2.494	2.494	0.117755	0.117755	-0.340793	0.340793
scaffold_38:641053-641360	14	308	22	0.493506	0.660759	0.601663	0.719856	-31.3082	31.3082	-2.20652	2.20652	-0.118193	0.118193	0.258752	0.258752
scaffold_27:3123302-3123681	9.89844	375.883	37.9665	0.534211	0.505362	0.447694	0.56303	-31.1842	31.1842	-1.82659	1.82659	-0.115336	0.115336	0.330698	0.330698
scaffold_104:870565-870901	12.7031	327.422	25.7294	0.501484	0.537761	0.458578	0.616945	-31.184	31.184	-2.01875	2.01875	-0.158367	0.158367	0.427975	0.427975
scaffold_144:632707-633038	12.9375	330.359	25.5335	0.527108	0.643452	0.574312	0.712592	-30.936	30.936	-2.32896	2.32896	-0.13828	0.13828	0.311242	0.311242
scaffold_33:2866398-2866821	16.8438	420.078	24.9376	0.462264	0.673578	0.613114	0.734041	-30.9139	30.9139	-1.74028	1.74028	-0.120927	0.120927	0.259704	0.259704
scaffold_321:184190-184541	11.875	340.75	28.6439	0.482955	0.38624	0.311481	0.461	-30.8987	30.8987	-2.48901	2.48901	-0.14952	0.14952	0.565625	0.565625
scaffold_126:266328-266908	8.10938	319.156	39.0119	0.471601	0.494341	0.415935	0.572747	-30.8596	30.8596	-2.88409	2.88409	-0.156812	0.156812	0.46154	0.46154
scaffold_9:2480175-2480427	12	253	21.0833	0.600791	0.437928	0.379131	0.496726	-30.6923	30.6923	-2.43069	2.43069	-0.117596	0.117596	0.389756	0.389756
scaffold_237:271470-271719	8	250	31.25	0.58	0.811384	0.901672	0.721096	30.5818	30.5818	3.84358	3.84358	0.180576	0.180576	-0.322411	0.322411
scaffold_491:216915-217297	14	383	27.3571	0.483029	0.467278	0.568086	0.36647	30.5006	30.5006	2.27152	2.27152	0.201616	0.201616	-0.632413	0.632413
scaffold_34:2607580-2607970	15.8789	386.992	24.31	0.488491	0.790377	0.723648	0.857106	-30.4653	30.4653	-1.6537	1.6537	-0.133458	0.133458	0.244185	0.244185
scaffold_114:176630-176884	9	255	28.3333	0.513725	0.561687	0.46509	0.658284	-30.3339	30.3339	-3.03268	3.03268	-0.193195	0.193195	0.501202	0.501202
scaffold_69:1306914-1307607	16.2344	660.453	40.5974	0.471182	0.591121	0.539786	0.642457	-30.3234	30.3234	-1.73737	1.73737	-0.102671	0.102671	0.251212	0.251212
scaffold_18:2729893-2730213	10.9062	318.656	29.2602	0.464174	0.637895	0.702657	0.573134	30.1773	30.1773	2.83695	2.83695	0.129523	0.129523	-0.293949	0.293949
scaffold_54:1536369-1537126	16.8906	728.5	42.9816	0.489446	0.463392	0.40822	0.518564	-30.0411	30.0411	-1.64294	1.64294	-0.110344	0.110344	0.345174	0.345174
scaffold_81:950208-950446	4	239	59.75	0.472803	0.557314	0.695508	0.419119	30.0216	30.0216	8.20151	8.20151	0.276389	0.276389	-0.730707	0.730707
scaffold_469:364470-364836	10	367	36.7	0.523161	0.73692	0.678476	0.795365	-29.9362	29.9362	-2.80079	2.80079	-0.11689	0.11689	0.229321	0.229321
scaffold_74:155447-155698	13.8711	228.43	16.4616	0.531746	0.742037	0.682408	0.801665	-29.6742	29.6742	-1.6432	1.6432	-0.119257	0.119257	0.232364	0.232364
scaffold_467:14083-14380	6.98438	296.453	42.4245	0.473154	0.223012	0.15184	0.294185	-29.6498	29.6498	-3.95931	3.95931	-0.142345	0.142345	0.954169	0.954169
scaffold_9:3303273-3303705	10.9609	430.773	39.2831	0.443418	0.650864	0.594701	0.707027	-29.5197	29.5197	-2.01082	2.01082	-0.112326	0.112326	0.2496	0.2496
scaffold_117:213347-213653	12.4414	196.012	15.6285	0.557003	0.671282	0.608805	0.733758	-29.463	29.463	-1.89491	1.89491	-0.124953	0.124953	0.269324	0.269324
scaffold_34:1338300-1338605	14.9648	305.238	20.3926	0.434641	0.726553	0.667529	0.785576	-29.4076	29.4076	-1.91179	1.91179	-0.118047	0.118047	0.23492	0.23492
scaffold_0:1661372-1661963	13.9062	584.859	41.8887	0.478041	0.543643	0.59929	0.487996	29.2727	29.2727	3.15334	3.15334	0.111294	0.111294	-0.296385	0.296385
scaffold_270:630960-631226	13	267	20.5385	0.543071	0.510119	0.435468	0.584771	-29.217	29.217	-2.16268	2.16268	-0.149303	0.149303	0.425306	0.425306
scaffold_56:1962491-1962744	8	254	31.75	0.614173	0.472028	0.544065	0.399991	29.1832	29.1832	3.79842	3.79842	0.144074	0.144074	-0.443812	0.443812
scaffold_17:2604158-2604460	10	303	30.3	0.50495	0.231685	0.178951	0.284419	-29.1467	29.1467	-2.27731	2.27731	-0.105468	0.105468	0.668455	0.668455
scaffold_62:266111-266583	6.86719	451.344	65.4144	0.458774	0.699509	0.616075	0.782943	-28.9538	28.9538	-2.05254	2.05254	-0.166868	0.166868	0.345802	0.345802
scaffold_652:38793-39190	10.4961	385.219	36.9614	0.472362	0.3569	0.300805	0.412996	-28.9366	28.9366	-1.641	1.641	-0.112191	0.112191	0.4573	0.4573
scaffold_17:2908804-2909083	10	280	28	0.571429	0.698278	0.630517	0.76604	-28.7887	28.7887	-2.7909	2.7909	-0.135523	0.135523	0.280885	0.280885
scaffold_55:2302774-2303434	12.9844	657.625	50.6311	0.470499	0.587466	0.642435	0.532497	28.7646	28.7646	2.30467	2.30467	0.109938	0.109938	-0.270777	0.270777
scaffold_570:133266-133471	6	206	34.3333	0.456311	0.557868	0.463176	0.65256	-28.7404	28.7404	-4.59681	4.59681	-0.189384	0.189384	0.494549	0.494549
scaffold_309:248607-248856	3	250	83.3333	0.448	0.902288	0.987861	0.816716	28.6905	28.6905	12.295	12.295	0.171145	0.171145	-0.274474	0.274474
scaffold_807:141385-141855	12.5625	440.703	34.6858	0.498938	0.377956	0.325842	0.430069	-28.6472	28.6472	-1.68841	1.68841	-0.104227	0.104227	0.400397	0.400397
scaffold_228:443704-443967	5.98438	263.703	44.0781	0.518939	0.695862	0.777106	0.614618	28.5815	28.5815	6.2234	6.2234	0.162488	0.162488	-0.338422	0.338422
scaffold_337:470102-470712	8.96875	605.844	67.4554	0.476268	0.664865	0.585651	0.744079	-28.5278	28.5278	-2.97128	2.97128	-0.158427	0.158427	0.345413	0.345413
scaffold_0:6113281-6113455	8	175	21.875	0.485714	0.796607	0.858731	0.734483	28.3629	28.3629	5.20904	5.20904	0.124249	0.124249	-0.225479	0.225479
scaffold_0:1660037-1660117	8	81	10.125	0.666667	0.583487	0.670831	0.496142	28.277	28.277	3.63261	3.63261	0.174689	0.174689	-0.435195	0.435195
scaffold_105:281165-281479	12.9531	314.078	24.2522	0.526984	0.698443	0.636079	0.760806	-28.1761	28.1761	-1.99043	1.99043	-0.124727	0.124727	0.258323	0.258323
scaffold_252:851524-851708	5	185	37	0.562162	0.489694	0.564496	0.414891	28.1306	28.1306	5.86488	5.86488	0.149604	0.149604	-0.444229	0.444229
scaffold_198:201889-202160	14	272	19.4286	0.566176	0.634279	0.561958	0.7066	-28.0983	28.0983	-1.90336	1.90336	-0.144642	0.144642	0.330432	0.330432
scaffold_16:2529774-2530068	9	295	32.7778	0.481356	0.537987	0.457741	0.618233	-28.0412	28.0412	-2.75291	2.75291	-0.160492	0.160492	0.43362	0.43362
scaffold_458:434995-435511	8.96875	514.531	57.3482	0.460348	0.360058	0.293686	0.42643	-28.0302	28.0302	-2.86032	2.86032	-0.132744	0.132744	0.538034	0.538034
scaffold_1537:44228-44442	14.7148	212.395	14.4478	0.516279	0.131038	0.0749027	0.187173	-27.8911	27.8911	-1.64685	1.64685	-0.11227	0.11227	1.32128	1.32128
scaffold_90:909213-909548	8	336	42	0.479167	0.591871	0.517751	0.665992	-27.6951	27.6951	-3.25644	3.25644	-0.148241	0.148241	0.363246	0.363246
scaffold_54:1913974-1914414	11.9688	438.625	36.6273	0.492063	0.638784	0.576485	0.701082	-27.6336	27.6336	-2.26241	2.26241	-0.124597	0.124597	0.2823	0.2823
scaffold_215:500398-500729	9	332	36.8889	0.460843	0.696827	0.778522	0.615133	27.6124	27.6124	3.11958	3.11958	0.163388	0.163388	-0.339838	0.339838
scaffold_0:5370038-5370114	4	77	19.25	0.506494	0.467883	0.620455	0.315311	27.5106	27.5106	7.02841	7.02841	0.305144	0.305144	-0.97655	0.97655
scaffold_88:656288-656553	10.9258	265.34	24.3648	0.56391	0.606983	0.547763	0.666204	-27.5047	27.5047	-2.3948	2.3948	-0.118441	0.118441	0.282412	0.282412
scaffold_123:204381-204813	12.9531	431.109	33.2748	0.443418	0.809302	0.751735	0.866869	-27.438	27.438	-2.07997	2.07997	-0.115134	0.115134	0.205589	0.205589
scaffold_326:395658-395892	6.95312	232.922	33.4453	0.578723	0.85299	0.765964	0.940015	-27.3658	27.3658	-3.14708	3.14708	-0.174052	0.174052	0.295409	0.295409
scaffold_9:1335288-1335693	9.96875	402.594	40.3328	0.495074	0.340566	0.286519	0.394613	-27.2352	27.2352	-2.16781	2.16781	-0.108094	0.108094	0.461808	0.461808
scaffold_31:286489-286999	9	511	56.7778	0.448141	0.503303	0.581886	0.42472	27.1826	27.1826	3.07477	3.07477	0.157166	0.157166	-0.454225	0.454225
scaffold_370:223973-224264	11	292	26.5455	0.476027	0.498892	0.364736	0.633049	-27.1341	27.1341	-2.45534	2.45534	-0.268313	0.268313	0.795465	0.795465
scaffold_890:117455-118138	9	684	76	0.51462	0.732369	0.626398	0.838339	-27.1102	27.1102	-2.65956	2.65956	-0.21194	0.21194	0.420453	0.420453
scaffold_36:426095-426745	13.8516	247.902	18.4367	0.537634	0.584624	0.512759	0.656488	-26.7285	26.7285	-1.66355	1.66355	-0.14373	0.14373	0.35649	0.35649
scaffold_49:967811-968139	12.1406	252.172	20.6938	0.489362	0.708426	0.648284	0.768568	-26.7274	26.7274	-1.81918	1.81918	-0.120285	0.120285	0.245549	0.245549
scaffold_274:608572-608743	5	172	34.4	0.511628	0.694291	0.785083	0.603499	26.6984	26.6984	5.54981	5.54981	0.181585	0.181585	-0.379495	0.379495
scaffold_81:1703459-1704145	11.0234	496.746	45.0726	0.491994	0.604325	0.544803	0.663847	-26.6475	26.6475	-1.81833	1.81833	-0.119045	0.119045	0.285118	0.285118
scaffold_388:128811-129054	8.96875	242.328	26.9933	0.557377	0.713525	0.650022	0.777027	-26.5681	26.5681	-2.04579	2.04579	-0.127004	0.127004	0.257475	0.257475
scaffold_1:3511702-3511934	8.88281	226.379	25.4405	0.532189	0.405757	0.330862	0.480652	-26.4501	26.4501	-1.97593	1.97593	-0.14979	0.14979	0.538762	0.538762
scaffold_11:2535969-2536522	8.94922	548.508	61.1044	0.456679	0.847846	0.901155	0.794536	26.4264	26.4264	3.83616	3.83616	0.106618	0.106618	-0.181662	0.181662
scaffold_274:207445-207721	8	277	34.625	0.480144	0.526948	0.475961	0.577935	-26.4226	26.4226	-3.02189	3.02189	-0.101974	0.101974	0.280063	0.280063
scaffold_42:1138641-1138898	4	258	64.5	0.51938	0.642859	0.769086	0.516632	26.3819	26.3819	8.01952	8.01952	0.252454	0.252454	-0.574008	0.574008
scaffold_181:415576-416000	9.74219	415.469	42.6681	0.432941	0.703716	0.633948	0.773485	-26.3793	26.3793	-2.52714	2.52714	-0.139538	0.139538	0.287011	0.287011
scaffold_82:1677509-1677773	12	265	22.0833	0.577358	0.701513	0.616668	0.786359	-26.3602	26.3602	-2.14188	2.14188	-0.169692	0.169692	0.350696	0.350696
scaffold_437:161994-162246	12.9766	252.52	19.4593	0.474308	0.890605	0.953677	0.827534	26.175	26.175	2.47615	2.47615	0.126142	0.126142	-0.204681	0.204681
scaffold_17:2917395-2917807	8.97266	410.855	45.7644	0.411622	0.461846	0.397202	0.52649	-26.1231	26.1231	-1.97011	1.97011	-0.129288	0.129288	0.406533	0.406533
scaffold_1672:37497-37722	3	226	75.3333	0.5	0.14918	0.0875241	0.210837	-25.5836	25.5836	-3.58612	3.58612	-0.123313	0.123313	1.26837	1.26837
scaffold_405:45395-45814	13.1319	387.938	29.059	0.42381	0.630468	0.54911	0.711825	-25.5497	25.5497	-1.75302	1.75302	-0.162715	0.162715	0.374428	0.374428
scaffold_674:198127-198543	9	417	46.3333	0.477218	0.834692	0.893234	0.77615	25.5173	25.5173	3.52777	3.52777	0.117084	0.117084	-0.202703	0.202703
scaffold_29:2048811-2049063	14	253	18.0714	0.525692	0.671242	0.565444	0.777041	-25.3959	25.3959	-1.77629	1.77629	-0.211597	0.211597	0.458606	0.458606
scaffold_10:3628617-3629152	8.71875	525.703	60.3892	0.44403	0.780189	0.724371	0.836008	-25.2381	25.2381	-1.78258	1.78258	-0.111638	0.111638	0.206789	0.206789
scaffold_45:934505-934827	10	323	32.3	0.501548	0.520994	0.452653	0.589335	-25.2021	25.2021	-2.47466	2.47466	-0.136683	0.136683	0.380684	0.380684
scaffold_332:338661-339314	8.04688	306.234	37.9741	0.51682	0.405382	0.33956	0.471204	-25.17	25.17	-2.93614	2.93614	-0.131644	0.131644	0.472684	0.472684
scaffold_110:40759-41080	10.9414	319.469	29.1582	0.444099	0.580158	0.52368	0.636637	-24.9916	24.9916	-2.07138	2.07138	-0.112957	0.112957	0.281786	0.281786
scaffold_37:1591469-1592246	9	778	86.4444	0.452442	0.63949	0.561409	0.717571	-24.6066	24.6066	-2.54253	2.54253	-0.156162	0.156162	0.354068	0.354068
scaffold_285:306029-306300	10.9844	271.156	24.6815	0.426471	0.317529	0.216834	0.418224	-24.5943	24.5943	-2.15132	2.15132	-0.201391	0.201391	0.947688	0.947688
scaffold_871:13645-13937	5	293	58.6	0.508532	0.807802	0.74254	0.873063	-24.5268	24.5268	-3.92094	3.92094	-0.130523	0.130523	0.233617	0.233617
scaffold_21:1136849-1137125	10.9375	274.312	25.0227	0.487365	0.535575	0.479068	0.592081	-24.3999	24.3999	-2.0412	2.0412	-0.113013	0.113013	0.305564	0.305564
scaffold_51:565504-565782	6	279	46.5	0.458781	0.33183	0.422361	0.241298	24.3806	24.3806	4.70387	4.70387	0.181063	0.181063	-0.807659	0.807659
scaffold_314:50572-50824	11	253	23	0.521739	0.759216	0.818896	0.699535	24.1621	24.1621	2.35319	2.35319	0.119361	0.119361	-0.227284	0.227284
scaffold_527:302510-302893	9.98438	383.008	38.351	0.393229	0.565375	0.504661	0.626089	-24.1466	24.1466	-2.36235	2.36235	-0.121427	0.121427	0.311051	0.311051
scaffold_87:256818-257104	10.9844	285.766	26.0082	0.466899	0.615612	0.680896	0.550327	23.8445	23.8445	2.21799	2.21799	0.130569	0.130569	-0.307145	0.307145
scaffold_68:1872790-1873220	11.5391	405.102	34.7577	0.464037	0.670459	0.61165	0.729268	-23.842	23.842	-1.72383	1.72383	-0.117618	0.117618	0.253743	0.253743
scaffold_12:205525-205832	11	308	28	0.425325	0.800186	0.724963	0.87541	-23.8339	23.8339	-2.05279	2.05279	-0.150447	0.150447	0.272051	0.272051
scaffold_253:841973-842105	5	133	26.6	0.518797	0.489486	0.391685	0.587287	-23.6844	23.6844	-4.65779	4.65779	-0.195602	0.195602	0.584371	0.584371
scaffold_51:2202606-2202704	10	99	9.9	0.565657	0.629897	0.714804	0.544989	23.6326	23.6326	2.39414	2.39414	0.169814	0.169814	-0.391319	0.391319
scaffold_1118:29889-30201	10	313	31.3	0.43131	0.733768	0.632387	0.835149	-23.6254	23.6254	-2.11274	2.11274	-0.202762	0.202762	0.401226	0.401226
scaffold_160:1055489-1055881	10	393	39.3	0.473282	0.406878	0.471477	0.34228	23.4561	23.4561	2.56142	2.56142	0.129197	0.129197	-0.46201	0.46201
scaffold_682:177460-177712	7	253	36.1429	0.549407	0.724417	0.608677	0.840156	-23.4353	23.4353	-3.20711	3.20711	-0.231479	0.231479	0.46498	0.46498
scaffold_389:17681-18302	9.04297	338.445	37.3546	0.482315	0.603934	0.548103	0.659766	-23.3322	23.3322	-1.82605	1.82605	-0.111663	0.111663	0.267508	0.267508
scaffold_119:1141179-1141454	7	276	39.4286	0.525362	0.461456	0.582182	0.34073	23.2913	23.2913	3.40575	3.40575	0.241452	0.241452	-0.772841	0.772841
scaffold_17:698277-698663	3.89062	384.703	99.5117	0.449612	0.54071	0.425926	0.655495	-23.1684	23.1684	-5.69408	5.69408	-0.229568	0.229568	0.621979	0.621979
scaffold_2157:9235-9549	3.99609	314.723	78.7601	0.498413	0.716294	0.798528	0.634059	23.0792	23.0792	7.33909	7.33909	0.164469	0.164469	-0.332726	0.332726
scaffold_206:473965-474032	7	68	9.71429	0.441176	0.677243	0.761952	0.592534	23.073	23.073	3.78016	3.78016	0.169418	0.169418	-0.362802	0.362802
scaffold_395:215478-215646	10	169	16.9	0.60355	0.503351	0.561742	0.444959	22.977	22.977	2.3015	2.3015	0.116784	0.116784	-0.336237	0.336237
scaffold_114:1526479-1526752	6.875	253.5	36.5417	0.470803	0.63013	0.700815	0.559446	22.9614	22.9614	3.73671	3.73671	0.141368	0.141368	-0.325034	0.325034
scaffold_531:215552-216226	8.72656	642.336	73.2793	0.437037	0.673823	0.622555	0.725092	-22.7845	22.7845	-1.71789	1.71789	-0.102536	0.102536	0.219961	0.219961
scaffold_293:156298-156389	7	92	13.1429	0.586957	0.503483	0.428794	0.578172	-22.7316	22.7316	-3.17954	3.17954	-0.149378	0.149378	0.431213	0.431213
scaffold_531:227172-227437	6	266	44.3333	0.526316	0.362834	0.491577	0.234091	22.6445	22.6445	4.14988	4.14988	0.257486	0.257486	-1.07035	1.07035
scaffold_53:2325690-2325992	10	303	30.3	0.511551	0.43737	0.387066	0.487673	-22.3657	22.3657	-2.16809	2.16809	-0.100607	0.100607	0.333334	0.333334
scaffold_8:3194743-3195003	10	261	26.1	0.524904	0.402328	0.342333	0.462322	-22.2364	22.2364	-2.08006	2.08006	-0.119989	0.119989	0.433498	0.433498
scaffold_36:1542434-1542861	9	428	47.5556	0.495327	0.337974	0.280063	0.395885	-22.2322	22.2322	-2.19132	2.19132	-0.115821	0.115821	0.499327	0.499327
scaffold_100:516420-516727	6.95312	306.375	44.1094	0.451299	0.722844	0.648093	0.797595	-22.224	22.224	-2.99422	2.99422	-0.149502	0.149502	0.299456	0.299456
scaffold_421:448479-448893	10.8594	163.391	14.5966	0.506024	0.45697	0.388124	0.525817	-22.1546	22.1546	-1.75617	1.75617	-0.137693	0.137693	0.438045	0.438045
scaffold_75:943192-943495	8.96875	303.594	33.8705	0.460526	0.708162	0.64815	0.768173	-22.1302	22.1302	-2.27988	2.27988	-0.120023	0.120023	0.245103	0.245103
scaffold_8:4254719-4254952	7.98438	232.141	29.0497	0.555556	0.530709	0.587056	0.474362	22.0372	22.0372	2.84772	2.84772	0.112694	0.112694	-0.30751	0.30751
scaffold_302:542291-542591	6.875	277.125	39.9167	0.55814	0.747829	0.800552	0.695106	21.9751	21.9751	3.71246	3.71246	0.105446	0.105446	-0.203762	0.203762
scaffold_56:1906933-1907135	8	203	25.375	0.517241	0.737582	0.679759	0.795405	-21.7695	21.7695	-2.49585	2.49585	-0.115646	0.115646	0.226666	0.226666
scaffold_9:2784693-2785601	12.5938	888.766	70.7784	0.480748	0.65882	0.599284	0.718355	-21.7254	21.7254	-1.66959	1.66959	-0.119072	0.119072	0.261458	0.261458
scaffold_1:4110225-4110437	11.9844	212.836	17.7603	0.586854	0.798129	0.743379	0.852879	-21.6877	21.6877	-1.68369	1.68369	-0.1095	0.1095	0.198244	0.198244
scaffold_200:501576-501806	6	231	38.5	0.441558	0.831374	0.755539	0.907208	-21.4359	21.4359	-3.36918	3.36918	-0.151669	0.151669	0.263927	0.263927
scaffold_206:971142-971379	7	238	34	0.420168	0.821915	0.736128	0.907702	-21.4282	21.4282	-2.74603	2.74603	-0.171574	0.171574	0.302262	0.302262
scaffold_77:1301822-1302170	7	349	49.8571	0.398281	0.392431	0.315572	0.469289	-21.4132	21.4132	-2.62957	2.62957	-0.153717	0.153717	0.572506	0.572506
scaffold_165:804234-804569	7.98438	333.797	41.779	0.46131	0.511953	0.572353	0.451553	21.3901	21.3901	3.72057	3.72057	0.1208	0.1208	-0.34201	0.34201
scaffold_74:723242-723548	6	307	51.1667	0.566775	0.6004	0.535083	0.665717	-21.3309	21.3309	-3.10018	3.10018	-0.130634	0.130634	0.315147	0.315147
scaffold_13:2588281-2588555	7.61719	224.172	29.9997	0.501818	0.240358	0.314736	0.165979	21.246	21.246	3.29544	3.29544	0.148757	0.148757	-0.923141	0.923141
scaffold_23:1160182-1160664	7.92188	477.094	59.9785	0.496894	0.499003	0.437102	0.560905	-21.2353	21.2353	-1.88249	1.88249	-0.123803	0.123803	0.359786	0.359786
scaffold_14:965619-966218	8.83984	570.555	64.2204	0.505	0.588837	0.644453	0.533222	21.1893	21.1893	2.81552	2.81552	0.111231	0.111231	-0.273339	0.273339
scaffold_483:291134-291515	6	382	63.6667	0.518325	0.289577	0.228375	0.35078	-21.1286	21.1286	-2.65308	2.65308	-0.122405	0.122405	0.61916	0.61916
scaffold_486:46354-47358	10.1094	795.062	78.6437	0.445771	0.629309	0.572587	0.686032	-21.1249	21.1249	-1.65664	1.65664	-0.113444	0.113444	0.260779	0.260779
scaffold_181:407465-407755	7	291	41.5714	0.515464	0.633839	0.690583	0.577095	21.0917	21.0917	3.34089	3.34089	0.113488	0.113488	-0.259006	0.259006
scaffold_25:935743-935962	5	220	44	0.436364	0.795376	0.711162	0.879591	-20.9728	20.9728	-3.59416	3.59416	-0.168428	0.168428	0.306653	0.306653
scaffold_133:1313297-1313667	8	371	46.375	0.485175	0.595124	0.64977	0.540478	20.967	20.967	2.65311	2.65311	0.109292	0.109292	-0.265693	0.265693
scaffold_276:251417-251741	4.98438	322.391	64.6016	0.427692	0.708092	0.647513	0.768672	-20.8371	20.8371	-4.11643	4.11643	-0.12116	0.12116	0.24746	0.24746
scaffold_295:124920-125236	10.2266	312.301	30.5825	0.457413	0.837082	0.783633	0.89053	-20.7254	20.7254	-1.65016	1.65016	-0.106896	0.106896	0.184485	0.184485
scaffold_327:294713-295000	10.9375	286.953	26.266	0.451389	0.636643	0.582105	0.69118	-20.7243	20.7243	-1.76163	1.76163	-0.109076	0.109076	0.247783	0.247783
scaffold_760:134186-134482	6	297	49.5	0.501684	0.779721	0.842966	0.716476	20.7004	20.7004	4.05131	4.05131	0.126491	0.126491	-0.234557	0.234557
scaffold_68:2073058-2073309	5.99219	251.961	42.0578	0.440476	0.428307	0.356433	0.500181	-20.5915	20.5915	-2.87476	2.87476	-0.143748	0.143748	0.488821	0.488821
scaffold_168:1213284-1213930	11	647	58.8182	0.460587	0.538374	0.597076	0.479673	20.5063	20.5063	1.9492	1.9492	0.117404	0.117404	-0.315866	0.315866
scaffold_587:190791-191033	4.96875	242.219	48.8458	0.440329	0.600874	0.702356	0.499393	20.4284	20.4284	4.35005	4.35005	0.202963	0.202963	-0.492028	0.492028
scaffold_181:532988-533241	7	254	36.2857	0.555118	0.736869	0.791999	0.681739	20.3377	20.3377	2.98517	2.98517	0.11026	0.11026	-0.216279	0.216279
scaffold_373:232603-232855	5	253	50.6	0.41502	0.639794	0.569973	0.709614	-20.3217	20.3217	-3.93286	3.93286	-0.139641	0.139641	0.31614	0.31614
scaffold_9:4521647-4522141	7.8125	482.344	61.5885	0.434343	0.606543	0.664234	0.548853	20.2908	20.2908	3.20364	3.20364	0.115381	0.115381	-0.275272	0.275272
scaffold_179:644574-644930	9.10547	290.781	31.8862	0.554622	0.343215	0.284884	0.401545	-20.1905	20.1905	-1.80816	1.80816	-0.116661	0.116661	0.495186	0.495186
scaffold_557:258958-259014	6	57	9.5	0.54386	0.740165	0.662341	0.81799	-20.1124	20.1124	-3.276	3.276	-0.155649	0.155649	0.304509	0.304509
scaffold_0:1660524-1660765	5	242	48.4	0.417355	0.477162	0.56766	0.386665	20.1122	20.1122	4.06233	4.06233	0.180995	0.180995	-0.553943	0.553943
scaffold_131:1319399-1319652	6.84375	252.219	37.0091	0.409449	0.419705	0.355775	0.483635	-20.0759	20.0759	-2.12968	2.12968	-0.12786	0.12786	0.442952	0.442952
scaffold_125:1060115-1060278	6.95312	163.109	23.4805	0.567073	0.596613	0.5281	0.665126	-20.073	20.073	-1.94422	1.94422	-0.137026	0.137026	0.332816	0.332816
scaffold_50:1972394-1972690	9	297	33	0.488215	0.521878	0.452594	0.591162	-20.0488	20.0488	-2.12366	2.12366	-0.138568	0.138568	0.385337	0.385337
scaffold_420:147759-148009	6	251	41.8333	0.537849	0.43349	0.356388	0.510592	-19.8711	19.8711	-3.17835	3.17835	-0.154204	0.154204	0.518721	0.518721
scaffold_66:1514202-1514630	8	266.66	33.3258	0.477855	0.646331	0.593731	0.698931	-19.8287	19.8287	-2.15903	2.15903	-0.1052	0.1052	0.235341	0.235341
scaffold_332:6429-6657	6	229	38.1667	0.454148	0.779689	0.710491	0.848887	-19.7784	19.7784	-3.05428	3.05428	-0.138396	0.138396	0.256757	0.256757
scaffold_986:84564-85117	6.98828	551.797	78.9302	0.471119	0.674799	0.729391	0.620207	19.6675	19.6675	3.45731	3.45731	0.109184	0.109184	-0.233943	0.233943
scaffold_33:2791289-2791664	10.5898	347.168	32.2543	0.441489	0.433559	0.371709	0.495409	-19.5813	19.5813	-1.68986	1.68986	-0.1237	0.1237	0.414446	0.414446
scaffold_19:1805073-1805340	6.21875	251.543	40.6969	0.5	0.717895	0.791134	0.644656	19.5619	19.5619	4.19638	4.19638	0.146478	0.146478	-0.295392	0.295392
scaffold_545:221618-221845	4	228	57	0.460526	0.81318	0.701932	0.924428	-19.4382	19.4382	-4.26388	4.26388	-0.222495	0.222495	0.397228	0.397228
scaffold_167:609218-609352	5	135	27	0.577778	0.602213	0.672769	0.531658	19.3882	19.3882	4.02665	4.02665	0.141112	0.141112	-0.339614	0.339614
scaffold_54:1703484-1703529	5	46	9.2	0.630435	0.276058	0.185289	0.366826	-19.3333	19.3333	-2.60176	2.60176	-0.181537	0.181537	0.985318	0.985318
scaffold_9:145573-145844	7	272	38.8571	0.522059	0.740425	0.795323	0.685527	19.3046	19.3046	2.78268	2.78268	0.109796	0.109796	-0.214327	0.214327
scaffold_152:1148748-1149093	8.57812	332.656	39.0073	0.471098	0.831395	0.882269	0.780521	19.29	19.29	2.75514	2.75514	0.101748	0.101748	-0.176781	0.176781
scaffold_18:1640489-1640775	7	287	41	0.477352	0.70147	0.757369	0.64557	19.2278	19.2278	2.87671	2.87671	0.111799	0.111799	-0.230423	0.230423
scaffold_261:423237-423502	7	266	38	0.473684	0.744091	0.687342	0.800841	-19.1402	19.1402	-2.63769	2.63769	-0.1135	0.1135	0.220489	0.220489
scaffold_2515:1200-1388	4	189	47.25	0.52381	0.375654	0.321525	0.429783	-19.1005	19.1005	-4.63594	4.63594	-0.108258	0.108258	0.418678	0.418678
scaffold_146:339953-340206	8	254	31.75	0.503937	0.600923	0.525561	0.676285	-19.0964	19.0964	-2.35983	2.35983	-0.150724	0.150724	0.363773	0.363773
scaffold_15:2147622-2147859	4	238	59.5	0.571429	0.45645	0.370815	0.542085	-18.7592	18.7592	-4.3206	4.3206	-0.171269	0.171269	0.547817	0.547817
scaffold_941:95094-95408	6.75	292.75	42.8	0.485714	0.533933	0.461193	0.606672	-18.7519	18.7519	-2.59586	2.59586	-0.145479	0.145479	0.395545	0.395545
scaffold_295:566226-566902	7.32812	380.422	51.1725	0.447563	0.745327	0.68498	0.805675	-18.7345	18.7345	-2.04209	2.04209	-0.120695	0.120695	0.234137	0.234137
scaffold_402:81278-81374	5	97	19.4	0.494845	0.371255	0.280636	0.461875	-18.7308	18.7308	-3.66396	3.66396	-0.18124	0.18124	0.718805	0.718805
scaffold_92:1448807-1449246	9.89062	435.391	44.0677	0.513636	0.435925	0.383123	0.488727	-18.7079	18.7079	-1.80886	1.80886	-0.105604	0.105604	0.35122	0.35122
scaffold_56:1901106-1901340	6	235	39.1667	0.510638	0.119362	0.0507549	0.18797	-18.6348	18.6348	-2.73316	2.73316	-0.137215	0.137215	1.88888	1.88888
scaffold_152:6451-6747	8.25	206.875	24.9312	0.494949	0.430191	0.362118	0.498265	-18.632	18.632	-1.83328	1.83328	-0.136147	0.136147	0.460454	0.460454
scaffold_462:434340-434643	6	304	50.6667	0.450658	0.787207	0.711256	0.863157	-18.4554	18.4554	-3.01556	3.01556	-0.1519	0.1519	0.279253	0.279253
scaffold_62:1125078-1125740	7.90625	660.094	83.5698	0.446456	0.588421	0.524747	0.652094	-18.4364	18.4364	-1.87477	1.87477	-0.127347	0.127347	0.313457	0.313457
scaffold_439:116130-116407	7.96875	277.789	34.9167	0.478417	0.693194	0.637526	0.748863	-18.3835	18.3835	-2.26428	2.26428	-0.111337	0.111337	0.232218	0.232218
scaffold_60:846630-846706	5	77	15.4	0.467532	0.656065	0.579018	0.733111	-18.3196	18.3196	-3.61194	3.61194	-0.154093	0.154093	0.340422	0.340422
scaffold_6:3659933-3660207	9.36719	254.773	27.2604	0.549091	0.595076	0.659495	0.530656	18.2915	18.2915	2.13722	2.13722	0.128839	0.128839	-0.313584	0.313584
scaffold_30:1964114-1964381	8	268	33.5	0.41791	0.749375	0.695349	0.8034	-18.2908	18.2908	-2.07069	2.07069	-0.108051	0.108051	0.208381	0.208381
scaffold_335:173008-173247	9	240	26.6667	0.645833	0.788485	0.839957	0.737013	18.221	18.221	2.08103	2.08103	0.102944	0.102944	-0.188625	0.188625
scaffold_12:644406-644483	4	78	19.5	0.410256	0.697598	0.591447	0.803748	-18.1727	18.1727	-4.35942	4.35942	-0.212301	0.212301	0.442494	0.442494
scaffold_466:377586-378121	6.98438	277.441	39.7247	0.419776	0.611363	0.663339	0.559387	18.14	18.14	2.79854	2.79854	0.103952	0.103952	-0.2459	0.2459
scaffold_160:938184-938416	8.99609	232.93	25.8927	0.497854	0.35003	0.418235	0.281824	18.1375	18.1375	2.04266	2.04266	0.136412	0.136412	-0.569523	0.569523
scaffold_216:246485-247043	7	559	79.8571	0.450805	0.778617	0.83018	0.727055	18.0756	18.0756	2.66473	2.66473	0.103125	0.103125	-0.191359	0.191359
scaffold_191:138523-138840	6	318	53	0.45283	0.651775	0.598267	0.705283	-18.0219	18.0219	-2.69913	2.69913	-0.107017	0.107017	0.237414	0.237414
scaffold_188:708721-708810	6	90	15	0.511111	0.763922	0.683228	0.844616	-17.9765	17.9765	-2.9005	2.9005	-0.161388	0.161388	0.305928	0.305928
scaffold_35:2552298-2552481	8.96484	183.383	20.4608	0.581522	0.596066	0.660899	0.531232	17.9185	17.9185	2.07037	2.07037	0.129667	0.129667	-0.315088	0.315088
scaffold_19:940430-940839	7	410	58.5714	0.434146	0.345358	0.255724	0.434991	-17.8744	17.8744	-2.34889	2.34889	-0.179267	0.179267	0.766397	0.766397
scaffold_457:406022-406349	5.99609	327.637	54.6367	0.442073	0.347482	0.279211	0.415754	-17.8232	17.8232	-1.81883	1.81883	-0.136544	0.136544	0.574377	0.574377
scaffold_126:354255-354431	5	177	35.4	0.497175	0.402385	0.304938	0.499831	-17.8184	17.8184	-3.49109	3.49109	-0.194894	0.194894	0.712927	0.712927
scaffold_41:2108836-2109151	4.98438	314.578	63.0914	0.39557	0.187076	0.0819219	0.292229	-17.7924	17.7924	-3.47003	3.47003	-0.210308	0.210308	1.83478	1.83478
scaffold_11:2552223-2552431	6	209	34.8333	0.521531	0.193293	0.132143	0.254442	-17.7674	17.7674	-2.47856	2.47856	-0.122299	0.122299	0.945238	0.945238
scaffold_14:1181492-1181677	3	186	62	0.446237	0.359685	0.503842	0.215527	17.6932	17.6932	6.30483	6.30483	0.288315	0.288315	-1.2251	1.2251
scaffold_68:540122-540413	8.75	275.25	31.2103	0.493151	0.480968	0.42537	0.536566	-17.6711	17.6711	-1.90412	1.90412	-0.111197	0.111197	0.33504	0.33504
scaffold_648:65240-65341	3	102	34	0.519608	0.454162	0.38438	0.523944	-17.6498	17.6498	-5.00504	5.00504	-0.139563	0.139563	0.446877	0.446877
scaffold_102:1257722-1258001	5	280	56	0.253571	0.511582	0.590165	0.433	17.6286	17.6286	3.57466	3.57466	0.157165	0.157165	-0.446753	0.446753
scaffold_63:540363-540609	8	247	30.875	0.445344	0.774022	0.716904	0.831141	-17.5928	17.5928	-2.1615	2.1615	-0.114237	0.114237	0.213314	0.213314
scaffold_120:1228523-1228838	8	316	39.5	0.455696	0.446156	0.505531	0.386782	17.5036	17.5036	2.35562	2.35562	0.118749	0.118749	-0.386278	0.386278
scaffold_31:1668969-1669228	6	260	43.3333	0.476923	0.139118	0.202588	0.075647	17.5034	17.5034	3.0949	3.0949	0.126941	0.126941	-1.4212	1.4212
scaffold_42:253764-254037	6	274	45.6667	0.412409	0.690129	0.633567	0.746691	-17.3873	17.3873	-2.46673	2.46673	-0.113124	0.113124	0.237013	0.237013
scaffold_53:305167-305754	7.96875	583.469	73.1276	0.467687	0.662563	0.608427	0.716699	-17.3472	17.3472	-1.94913	1.94913	-0.108272	0.108272	0.236283	0.236283
scaffold_427:30476-30794	9.05469	239.57	26.4555	0.454545	0.760148	0.813779	0.706516	17.3362	17.3362	1.97772	1.97772	0.107263	0.107263	-0.203915	0.203915
scaffold_43:1889601-1889861	7	261	37.2857	0.452107	0.626055	0.536949	0.71516	-17.3257	17.3257	-2.43548	2.43548	-0.178211	0.178211	0.413481	0.413481
scaffold_112:811536-811772	3.01562	110.445	36.5419	0.42616	0.29771	0.191296	0.404124	-17.3016	17.3016	-3.65795	3.65795	-0.212828	0.212828	1.07899	1.07899
scaffold_321:198006-198286	8	281	35.125	0.558719	0.523789	0.452402	0.595176	-17.1332	17.1332	-2.01776	2.01776	-0.142773	0.142773	0.395709	0.395709
scaffold_523:228932-229387	4.96875	450.938	90.4625	0.449561	0.145564	0.0627514	0.228378	-17.1111	17.1111	-2.28871	2.28871	-0.165626	0.165626	1.8637	1.8637
scaffold_21:1016202-1016523	8	322	40.25	0.468944	0.626471	0.677513	0.575428	17.077	17.077	2.33804	2.33804	0.102085	0.102085	-0.235613	0.235613
scaffold_96:1354455-1354743	9	289	32.1111	0.429066	0.548175	0.48538	0.61097	-17.0205	17.0205	-1.83577	1.83577	-0.12559	0.12559	0.331987	0.331987
scaffold_530:278091-278328	5	238	47.6	0.466387	0.389146	0.315761	0.462532	-17.0151	17.0151	-3.34474	3.34474	-0.146772	0.146772	0.550723	0.550723
scaffold_23:3205123-3205268	9	146	16.2222	0.568493	0.567149	0.5116	0.622697	-16.8346	16.8346	-1.74896	1.74896	-0.111097	0.111097	0.283514	0.283514
scaffold_5:574185-574473	3.98438	286.625	71.8346	0.425606	0.548214	0.456623	0.639806	-16.7593	16.7593	-4.00471	4.00471	-0.183183	0.183183	0.486631	0.486631
scaffold_437:393630-393926	5.98828	296.754	49.6113	0.447811	0.677309	0.596282	0.758335	-16.6971	16.6971	-2.61561	2.61561	-0.162054	0.162054	0.346842	0.346842
scaffold_349:456230-456515	4.85938	273.547	56.0474	0.451049	0.847741	0.90391	0.791572	16.5427	16.5427	5.87128	5.87128	0.112337	0.112337	-0.191458	0.191458
scaffold_326:512306-512647	7	342	48.8571	0.461988	0.708031	0.617853	0.798208	-16.3635	16.3635	-2.28795	2.28795	-0.180355	0.180355	0.369502	0.369502
scaffold_1:1855395-1855623	5	229	45.8	0.454148	0.415444	0.357127	0.473761	-16.2955	16.2955	-3.16773	3.16773	-0.116634	0.116634	0.407724	0.407724
scaffold_282:670301-670543	6	243	40.5	0.497942	0.80959	0.738472	0.880708	-16.2954	16.2954	-2.40408	2.40408	-0.142236	0.142236	0.254121	0.254121
scaffold_1:3506872-3507118	6	247	41.1667	0.48583	0.700792	0.759965	0.641619	16.1811	16.1811	2.74053	2.74053	0.118347	0.118347	-0.244217	0.244217
scaffold_152:1133140-1133254	5	115	23	0.504348	0.314004	0.251344	0.376664	-16.1534	16.1534	-3.1919	3.1919	-0.12532	0.12532	0.583616	0.583616
scaffold_437:48465-48508	3	44	14.6667	0.409091	0.409578	0.272186	0.546971	-16.1003	16.1003	-5.24805	5.24805	-0.274785	0.274785	1.00687	1.00687
scaffold_6:3567986-3568203	6	218	36.3333	0.513761	0.61506	0.553681	0.676438	-15.9848	15.9848	-2.55153	2.55153	-0.122757	0.122757	0.288903	0.288903
scaffold_531:135517-135775	8.10156	246.48	30.4519	0.505792	0.503303	0.421161	0.585444	-15.922	15.922	-1.68624	1.68624	-0.164282	0.164282	0.475157	0.475157
scaffold_14:556192-556560	8.95703	366.703	40.9146	0.501355	0.783626	0.729944	0.837307	-15.8957	15.8957	-1.66399	1.66399	-0.107363	0.107363	0.197971	0.197971
scaffold_187:750297-750498	5.98047	201.684	33.7346	0.425743	0.605312	0.686775	0.523849	15.8291	15.8291	3.07331	3.07331	0.162926	0.162926	-0.390687	0.390687
scaffold_440:162633-162802	3	170	56.6667	0.441176	0.57788	0.489241	0.66652	-15.7659	15.7659	-5.09811	5.09811	-0.177279	0.177279	0.446102	0.446102
scaffold_206:710668-710882	3	215	71.6667	0.437209	0.673459	0.569819	0.777099	-15.6776	15.6776	-4.46265	4.46265	-0.207281	0.207281	0.447597	0.447597
scaffold_1562:40113-40496	8.26562	187.562	22.6823	0.486979	0.246868	0.30217	0.191566	15.5635	15.5635	2.11643	2.11643	0.110604	0.110604	-0.657517	0.657517
scaffold_18:1082059-1082100	4	42	10.5	0.52381	0.329537	0.209247	0.449828	-15.4904	15.4904	-3.8401	3.8401	-0.240581	0.240581	1.10417	1.10417
scaffold_248:563860-564204	5	345	69	0.385507	0.531735	0.589087	0.474382	15.4022	15.4022	3.18244	3.18244	0.114705	0.114705	-0.312432	0.312432
scaffold_0:6363859-6364089	6	231	38.5	0.454545	0.547539	0.483366	0.611713	-15.3892	15.3892	-2.30952	2.30952	-0.128347	0.128347	0.339738	0.339738
scaffold_311:475708-475880	3	173	57.6667	0.50289	0.498666	0.605737	0.391594	15.3312	15.3312	5.33184	5.33184	0.214144	0.214144	-0.629334	0.629334
scaffold_549:128402-128678	5	277	55.4	0.458484	0.496567	0.559943	0.433191	15.3185	15.3185	3.86941	3.86941	0.126752	0.126752	-0.370278	0.370278
scaffold_31:1100114-1100418	6	305	50.8333	0.518033	0.695902	0.630621	0.761183	-15.289	15.289	-2.49905	2.49905	-0.130561	0.130561	0.271469	0.271469
scaffold_527:271227-271615	7.25	142.25	18.6432	0.539846	0.518949	0.442595	0.595303	-15.2746	15.2746	-1.73975	1.73975	-0.152708	0.152708	0.427637	0.427637
scaffold_94:881817-882111	8	295	36.875	0.457627	0.690378	0.631565	0.749192	-15.2574	15.2574	-1.83709	1.83709	-0.117626	0.117626	0.246403	0.246403
scaffold_501:340058-340301	5	244	48.8	0.545082	0.820714	0.91384	0.727588	15.239	15.239	3.19854	3.19854	0.186252	0.186252	-0.32882	0.32882
scaffold_108:1698010-1698394	7.01172	338.746	48.3456	0.462338	0.554789	0.502145	0.607433	-15.2259	15.2259	-1.65784	1.65784	-0.105288	0.105288	0.274621	0.274621
scaffold_97:916505-916767	8	263	32.875	0.463878	0.807873	0.747936	0.867811	-15.1761	15.1761	-1.68029	1.68029	-0.119875	0.119875	0.214466	0.214466
scaffold_11:1845467-1845882	4.98438	412.344	82.6109	0.463942	0.760895	0.812617	0.709173	15.1491	15.1491	3.24062	3.24062	0.103444	0.103444	-0.196439	0.196439
scaffold_377:479150-479373	4	224	56	0.482143	0.574667	0.643371	0.505964	15.0605	15.0605	4.03534	4.03534	0.137407	0.137407	-0.346617	0.346617
scaffold_80:973180-973422	3.98438	242.484	60.8945	0.477366	0.771491	0.67969	0.863292	-15.0535	15.0535	-3.40335	3.40335	-0.183602	0.183602	0.344972	0.344972
scaffold_68:1402744-1402911	5	168	33.6	0.404762	0.365013	0.431491	0.298535	14.9622	14.9622	3.21358	3.21358	0.132956	0.132956	-0.531428	0.531428
scaffold_156:315462-315688	7	227	32.4286	0.453744	0.575486	0.501844	0.649129	-14.9257	14.9257	-1.87157	1.87157	-0.147286	0.147286	0.371268	0.371268
scaffold_182:79367-79606	7	240	34.2857	0.479167	0.762331	0.664079	0.860583	-14.8782	14.8782	-1.97276	1.97276	-0.196504	0.196504	0.37396	0.37396
scaffold_27:1445344-1445543	4	200	50	0.505	0.750028	0.66153	0.838526	-14.7956	14.7956	-3.57259	3.57259	-0.176996	0.176996	0.342048	0.342048
scaffold_4:5005567-5005844	4.96875	275.266	55.2677	0.453237	0.684181	0.741095	0.627267	14.7257	14.7257	3.72427	3.72427	0.113828	0.113828	-0.240579	0.240579
scaffold_16:1202477-1202932	6.65625	428.734	63.9154	0.497807	0.554897	0.50204	0.607754	-14.6647	14.6647	-1.6893	1.6893	-0.105714	0.105714	0.275686	0.275686
scaffold_68:306987-307436	5	450	90	0.466667	0.601357	0.677123	0.525591	14.5164	14.5164	2.9749	2.9749	0.151532	0.151532	-0.365477	0.365477
scaffold_477:83689-84021	6.95703	330.059	47.3584	0.456456	0.817006	0.758037	0.875974	-14.499	14.499	-1.92082	1.92082	-0.117937	0.117937	0.20862	0.20862
scaffold_83:458839-459052	6	214	35.6667	0.570093	0.734363	0.793697	0.67503	14.4822	14.4822	2.44162	2.44162	0.118666	0.118666	-0.233635	0.233635
scaffold_55:1243042-1243232	4	191	47.75	0.429319	0.557604	0.431649	0.683559	-14.4125	14.4125	-3.58803	3.58803	-0.251911	0.251911	0.663209	0.663209
scaffold_88:995968-996164	4	197	49.25	0.441624	0.757278	0.824542	0.690015	14.3861	14.3861	3.86816	3.86816	0.134527	0.134527	-0.256966	0.256966
scaffold_329:612896-613101	3	206	68.6667	0.475728	0.425484	0.498255	0.352712	14.3838	14.3838	4.87278	4.87278	0.145542	0.145542	-0.498391	0.498391
scaffold_0:5431403-5431617	4	215	53.75	0.427907	0.640833	0.716302	0.565363	14.293	14.293	3.63371	3.63371	0.150939	0.150939	-0.341391	0.341391
scaffold_235:521946-521992	3	47	15.6667	0.382979	0.275036	0.176538	0.373534	-14.2768	14.2768	-4.67049	4.67049	-0.196996	0.196996	1.08126	1.08126
scaffold_7:2816540-2816753	6.79688	208.328	30.6803	0.485981	0.67121	0.594469	0.74795	-14.1797	14.1797	-2.0554	2.0554	-0.153481	0.153481	0.33134	0.33134
scaffold_282:507484-507753	5	270	54	0.422222	0.597817	0.541496	0.654139	-14.1183	14.1183	-2.58092	2.58092	-0.112643	0.112643	0.272647	0.272647
scaffold_109:806662-806950	6.89062	280.141	40.5618	0.446367	0.514423	0.569291	0.459554	14.0636	14.0636	2.23291	2.23291	0.109738	0.109738	-0.308934	0.308934
scaffold_220:175503-175588	5	86	17.2	0.488372	0.662769	0.595223	0.730315	-13.9455	13.9455	-2.52228	2.52228	-0.135092	0.135092	0.295089	0.295089
scaffold_33:2165699-2166094	7.56641	263.719	35.0091	0.502525	0.527388	0.474188	0.580588	-13.9305	13.9305	-1.65451	1.65451	-0.106399	0.106399	0.292054	0.292054
scaffold_110:1444327-1444486	4	160	40	0.525	0.674999	0.619043	0.730955	-13.9141	13.9141	-3.30325	3.30325	-0.111911	0.111911	0.239742	0.239742
scaffold_449:207907-208151	5	245	49	0.489796	0.765309	0.829688	0.70093	13.8467	13.8467	2.98327	2.98327	0.128759	0.128759	-0.2433	0.2433
scaffold_287:281311-281609	5.47656	174.273	32.0851	0.454849	0.766925	0.820293	0.713558	13.782	13.782	3.31913	3.31913	0.106734	0.106734	-0.201107	0.201107
scaffold_5:1404477-1404549	4	73	18.25	0.575342	0.509222	0.421897	0.596548	-13.6994	13.6994	-3.41891	3.41891	-0.174651	0.174651	0.499747	0.499747
scaffold_200:845332-845657	6.89062	311.234	44.9594	0.460123	0.786659	0.687318	0.886	-13.3027	13.3027	-1.89247	1.89247	-0.198682	0.198682	0.366328	0.366328
scaffold_9:2199779-2200022	7	244	34.8571	0.536885	0.2932	0.222328	0.364071	-13.2728	13.2728	-1.8672	1.8672	-0.141743	0.141743	0.711532	0.711532
scaffold_167:849179-849384	5	206	41.2	0.563107	0.748247	0.693735	0.802759	-13.2447	13.2447	-2.50829	2.50829	-0.109024	0.109024	0.210583	0.210583
scaffold_539:121295-121542	5	248	49.6	0.487903	0.350621	0.28666	0.414582	-13.1844	13.1844	-2.52595	2.52595	-0.127922	0.127922	0.532319	0.532319
scaffold_212:288943-289238	5	296	59.2	0.52027	0.778835	0.724055	0.833616	-13.1819	13.1819	-2.59834	2.59834	-0.109561	0.109561	0.203284	0.203284
scaffold_23:1732228-1732503	6	276	46	0.48913	0.709916	0.654275	0.765556	-13.1617	13.1617	-2.03349	2.03349	-0.111282	0.111282	0.226612	0.226612
scaffold_168:1064883-1065173	6.96875	289.625	41.5562	0.446735	0.480948	0.537958	0.423938	13.0879	13.0879	1.91527	1.91527	0.11402	0.11402	-0.343641	0.343641
scaffold_353:467467-467805	5.98438	335.438	55.9641	0.486726	0.848974	0.902726	0.795221	12.9394	12.9394	2.21377	2.21377	0.107505	0.107505	-0.182933	0.182933
scaffold_152:412638-412705	5	68	13.6	0.529412	0.775823	0.851065	0.700582	12.9305	12.9305	2.653	2.653	0.150483	0.150483	-0.280716	0.280716
scaffold_88:1978272-1978332	5	61	12.2	0.57377	0.679976	0.779593	0.580359	12.8779	12.8779	2.58445	2.58445	0.199234	0.199234	-0.425776	0.425776
scaffold_69:1672319-1672685	4	367	91.75	0.493188	0.540809	0.614845	0.466773	12.836	12.836	3.40382	3.40382	0.148072	0.148072	-0.397503	0.397503
scaffold_97:333154-333396	5	243	48.6	0.452675	0.44855	0.392473	0.504628	-12.6433	12.6433	-2.47829	2.47829	-0.112155	0.112155	0.362628	0.362628
scaffold_225:750413-750526	5	114	22.8	0.54386	0.343361	0.398532	0.28819	12.642	12.642	2.59791	2.59791	0.110342	0.110342	-0.467674	0.467674
scaffold_499:22239-22502	3	264	88	0.458333	0.722103	0.62658	0.817627	-12.5983	12.5983	-3.76519	3.76519	-0.191047	0.191047	0.383945	0.383945
scaffold_258:440027-440236	3	210	70	0.490476	0.69322	0.586578	0.799863	-12.4958	12.4958	-3.95508	3.95508	-0.213285	0.213285	0.447429	0.447429
scaffold_62:858917-859444	6.48438	261.25	39.4208	0.481061	0.800496	0.863213	0.737779	12.3968	12.3968	2.00785	2.00785	0.125433	0.125433	-0.226527	0.226527
scaffold_15:3477673-3477895	4	223	55.75	0.439462	0.715238	0.78008	0.650396	12.3122	12.3122	3.13231	3.13231	0.129684	0.129684	-0.262303	0.262303
scaffold_151:447505-447855	6.60938	186.531	27.8708	0.413105	0.51375	0.444899	0.582601	-12.293	12.293	-1.64344	1.64344	-0.137702	0.137702	0.38903	0.38903
scaffold_194:32311-32483	5	173	34.6	0.456647	0.636683	0.691817	0.581549	12.1729	12.1729	2.45662	2.45662	0.110268	0.110268	-0.250489	0.250489
scaffold_409:291080-291139	4	60	15	0.433333	0.758569	0.662232	0.854906	-11.8519	11.8519	-2.95124	2.95124	-0.192674	0.192674	0.36843	0.36843
scaffold_394:19208-19464	6	257	42.8333	0.501946	0.781762	0.83418	0.729344	11.3981	11.3981	1.92129	1.92129	0.104836	0.104836	-0.193759	0.193759
scaffold_735:135864-136038	4	175	43.75	0.44	0.698784	0.645168	0.7524	-11.3917	11.3917	-2.8228	2.8228	-0.107232	0.107232	0.221824	0.221824
scaffold_34:2132160-2132868	6.37109	227.438	35.6269	0.459803	0.356252	0.303835	0.408668	-11.307	11.307	-1.66049	1.66049	-0.104833	0.104833	0.427641	0.427641
scaffold_83:1995121-1995408	5	288	57.6	0.458333	0.7382	0.791982	0.684419	11.3018	11.3018	2.30781	2.30781	0.107563	0.107563	-0.210588	0.210588
scaffold_126:1009442-1009471	4	30	7.5	0.733333	0.463913	0.539657	0.388169	11.0501	11.0501	2.83734	2.83734	0.151488	0.151488	-0.475359	0.475359
scaffold_46:153360-153601	6	242	40.3333	0.495868	0.579398	0.637154	0.521642	11.0197	11.0197	1.87603	1.87603	0.115512	0.115512	-0.288583	0.288583
scaffold_44:2262014-2262271	5	258	51.6	0.406977	0.61328	0.528985	0.697574	-10.9932	10.9932	-2.18536	2.18536	-0.168589	0.168589	0.399119	0.399119
scaffold_393:416730-416980	4	251	62.75	0.414343	0.825771	0.766831	0.88471	-10.8097	10.8097	-2.66167	2.66167	-0.117879	0.117879	0.206297	0.206297
scaffold_51:2187974-2188130	3	157	52.3333	0.535032	0.485155	0.379298	0.591013	-10.7928	10.7928	-3.55653	3.55653	-0.211716	0.211716	0.639861	0.639861
scaffold_140:1315738-1316011	4	274	68.5	0.507299	0.463547	0.528701	0.398392	10.7568	10.7568	2.89894	2.89894	0.130308	0.130308	-0.408261	0.408261
scaffold_539:106985-107182	3	198	66	0.515152	0.690743	0.599762	0.781724	-10.7237	10.7237	-3.49417	3.49417	-0.181962	0.181962	0.382269	0.382269
scaffold_31:631876-631917	4	42	10.5	0.619048	0.74498	0.827274	0.662685	10.5301	10.5301	2.70311	2.70311	0.164589	0.164589	-0.320041	0.320041
scaffold_40:1504829-1505073	4.875	233.125	47.5625	0.404082	0.72737	0.790389	0.66435	10.4966	10.4966	2.80575	2.80575	0.126038	0.126038	-0.250617	0.250617
scaffold_0:3013934-3014185	3	252	84	0.47619	0.533803	0.473238	0.594369	-10.4409	10.4409	-3.30268	3.30268	-0.121131	0.121131	0.328793	0.328793
scaffold_119:785748-785882	3	135	45	0.422222	0.254107	0.427762	0.0804523	10.3967	10.3967	3.52232	3.52232	0.347309	0.347309	-2.4106	2.4106
scaffold_37:575405-575650	3	246	82	0.414634	0.880835	0.805173	0.956498	-10.3899	10.3899	-3.09255	3.09255	-0.151325	0.151325	0.248463	0.248463
scaffold_194:918894-918922	4	29	7.25	0.62069	0.80638	0.718683	0.894078	-10.381	10.381	-2.5821	2.5821	-0.175395	0.175395	0.315045	0.315045
scaffold_57:530283-530791	6	509	84.8333	0.46169	0.730046	0.794679	0.665412	10.1984	10.1984	1.79368	1.79368	0.129267	0.129267	-0.256124	0.256124
scaffold_204:803682-803875	3	194	64.6667	0.515464	0.561473	0.483246	0.6397	-10.0308	10.0308	-3.1199	3.1199	-0.156454	0.156454	0.404637	0.404637
scaffold_1:4084458-4084470	3	13	4.33333	0.692308	0.767076	0.65102	0.883132	-10.013	10.013	-3.21312	3.21312	-0.232112	0.232112	0.439926	0.439926
scaffold_31:268543-268807	4	265	66.25	0.415094	0.829692	0.881186	0.778199	10.0056	10.0056	2.90765	2.90765	0.102987	0.102987	-0.179308	0.179308
scaffold_24:584165-584357	6	193	32.1667	0.440415	0.703487	0.760718	0.646255	9.89517	9.89517	1.7263	1.7263	0.114462	0.114462	-0.235257	0.235257
scaffold_12:2581406-2581649	3	244	81.3333	0.463115	0.77094	0.702462	0.839419	-9.86789	9.86789	-3.18866	3.18866	-0.136958	0.136958	0.256972	0.256972
scaffold_726:63147-63391	3	245	81.6667	0.534694	0.57613	0.633848	0.518412	9.74795	9.74795	3.52311	3.52311	0.115436	0.115436	-0.290039	0.290039
scaffold_68:2056648-2056885	5	238	47.6	0.521008	0.497355	0.421761	0.572949	-9.73919	9.73919	-1.70153	1.70153	-0.151189	0.151189	0.441983	0.441983
scaffold_0:4615579-4615874	4.375	166.5	37.6607	0.462838	0.610748	0.546773	0.674724	-9.73148	9.73148	-1.97322	1.97322	-0.12795	0.12795	0.303354	0.303354
scaffold_154:710212-710255	4	44	11	0.477273	0.546476	0.445327	0.647626	-9.71721	9.71721	-2.3413	2.3413	-0.202299	0.202299	0.540295	0.540295
scaffold_74:1568741-1568783	4	43	10.75	0.581395	0.849251	0.914186	0.784316	9.58868	9.58868	2.5122	2.5122	0.12987	0.12987	-0.221052	0.221052
scaffold_208:342177-342242	3	66	22	0.439394	0.843326	0.904086	0.782566	9.54591	9.54591	3.40982	3.40982	0.12152	0.12152	-0.208248	0.208248
scaffold_62:1177085-1177149	4	65	16.25	0.584615	0.572394	0.507881	0.636908	-9.45414	9.45414	-2.13853	2.13853	-0.129027	0.129027	0.326594	0.326594
scaffold_431:202657-202825	4	169	42.25	0.485207	0.789621	0.730041	0.849201	-9.35218	9.35218	-2.32462	2.32462	-0.11916	0.11916	0.218129	0.218129
scaffold_22:1412157-1412394	3	238	79.3333	0.445378	0.519072	0.571878	0.466266	9.29566	9.29566	3.14693	3.14693	0.105612	0.105612	-0.294555	0.294555
scaffold_14:3696079-3696267	3	189	63	0.42328	0.678564	0.749546	0.607582	9.21736	9.21736	3.22874	3.22874	0.141964	0.141964	-0.302938	0.302938
scaffold_409:289892-289900	3	9	3	0.888889	0.730928	0.630676	0.83118	-9.17056	9.17056	-3.0551	3.0551	-0.200504	0.200504	0.398262	0.398262
scaffold_25:1221672-1221693	3	22	7.33333	0.590909	0.666442	0.755384	0.5775	9.147	9.147	3.05722	3.05722	0.177884	0.177884	-0.387389	0.387389
scaffold_93:1025981-1026069	3	89	29.6667	0.404494	0.805455	0.873167	0.737744	9.09614	9.09614	3.05419	3.05419	0.135423	0.135423	-0.243138	0.243138
scaffold_259:364265-364768	4.78125	488.188	104.273	0.400794	0.678172	0.613842	0.742503	-9.06455	9.06455	-1.72389	1.72389	-0.128661	0.128661	0.27453	0.27453
scaffold_98:1134400-1134452	3	53	17.6667	0.433962	0.63741	0.715558	0.559262	9.05883	9.05883	3.0397	3.0397	0.156296	0.156296	-0.355544	0.355544
scaffold_412:114443-114489	3	47	15.6667	0.574468	0.646618	0.555483	0.737753	-9.03437	9.03437	-2.9226	2.9226	-0.18227	0.18227	0.409394	0.409394
scaffold_96:981502-981616	3	115	38.3333	0.478261	0.819467	0.750952	0.887982	-9.01093	9.01093	-2.81903	2.81903	-0.13703	0.13703	0.24181	0.24181
scaffold_14:3545115-3545389	4	275	68.75	0.461818	0.644425	0.703813	0.585036	8.88427	8.88427	2.24627	2.24627	0.118777	0.118777	-0.266668	0.266668
scaffold_435:30767-31102	4.98438	334	66.9625	0.473214	0.436012	0.536659	0.335366	8.86984	8.86984	1.85159	1.85159	0.201294	0.201294	-0.678272	0.678272
scaffold_24:3079738-3079812	3	75	25	0.4	0.780677	0.631318	0.930036	-8.85379	8.85379	-2.76573	2.76573	-0.298718	0.298718	0.558919	0.558919
scaffold_418:275735-275754	3	20	6.66667	0.6	0.755987	0.683667	0.828306	-8.80064	8.80064	-2.82444	2.82444	-0.144639	0.144639	0.276871	0.276871
scaffold_190:818967-819154	4	188	47	0.446809	0.49467	0.560258	0.429083	8.63166	8.63166	2.23837	2.23837	0.131175	0.131175	-0.384836	0.384836
scaffold_130:253335-253581	3.25	227.75	71.8	0.396761	0.688741	0.618017	0.759465	-8.51908	8.51908	-1.92829	1.92829	-0.141447	0.141447	0.297336	0.297336
scaffold_547:97125-97343	3	219	73	0.452055	0.86774	0.929255	0.806225	8.51082	8.51082	2.8525	2.8525	0.123031	0.123031	-0.204893	0.204893
scaffold_40:827309-827554	4	246	61.5	0.512195	0.5854	0.522163	0.648637	-8.35941	8.35941	-2.01952	2.01952	-0.126474	0.126474	0.31291	0.31291
scaffold_14:2083217-2083509	4.03125	127.52	31.5825	0.416382	0.528857	0.474924	0.582789	-8.30005	8.30005	-1.89253	1.89253	-0.107865	0.107865	0.295277	0.295277
scaffold_44:2491200-2491423	4	224	56	0.46875	0.453243	0.396279	0.510208	-8.26541	8.26541	-1.8574	1.8574	-0.11393	0.11393	0.364572	0.364572
scaffold_312:323371-323464	3	94	31.3333	0.531915	0.708551	0.768236	0.648867	8.21877	8.21877	3.31843	3.31843	0.119369	0.119369	-0.243626	0.243626
scaffold_385:62055-62110	3	56	18.6667	0.553571	0.447007	0.34439	0.549625	-8.09219	8.09219	-2.68244	2.68244	-0.205235	0.205235	0.674405	0.674405
scaffold_106:270548-270691	3	144	48	0.458333	0.551106	0.490126	0.612085	-8.01838	8.01838	-2.20213	2.20213	-0.121959	0.121959	0.32058	0.32058
scaffold_382:216194-216458	3	265	88.3333	0.433962	0.660306	0.565558	0.755055	-7.47282	7.47282	-2.47105	2.47105	-0.189497	0.189497	0.416907	0.416907
scaffold_63:457566-457759	3	194	64.6667	0.505155	0.901857	0.959234	0.844481	7.43782	7.43782	2.52124	2.52124	0.114752	0.114752	-0.183817	0.183817
scaffold_489:378894-379135	3	242	80.6667	0.541322	0.568159	0.4819	0.654418	-6.9437	6.9437	-2.28734	2.28734	-0.172518	0.172518	0.441479	0.441479
scaffold_219:162123-162417	3.125	232	74.2604	0.508475	0.74043	0.825372	0.655488	6.891	6.891	2.538	2.538	0.169884	0.169884	-0.332475	0.332475
scaffold_45:2355261-2355441	3	181	60.3333	0.530387	0.785476	0.729895	0.841057	-6.7953	6.7953	-2.20415	2.20415	-0.111163	0.111163	0.204516	0.204516
scaffold_6:1669539-1670282	3.89062	203.023	50.6563	0.448925	0.717467	0.639085	0.795849	-6.68287	6.68287	-1.64558	1.64558	-0.156765	0.156765	0.316488	0.316488
scaffold_233:791744-792227	3	484	161.333	0.46281	0.63462	0.688428	0.580812	6.52825	6.52825	2.21868	2.21868	0.107616	0.107616	-0.245235	0.245235
scaffold_920:50607-50960	3	354	118	0.460452	0.759982	0.838942	0.681023	6.34576	6.34576	2.24172	2.24172	0.157919	0.157919	-0.300867	0.300867
scaffold_75:1118478-1118566	3	89	29.6667	0.41573	0.677193	0.737368	0.617017	6.15483	6.15483	2.12206	2.12206	0.120351	0.120351	-0.257076	0.257076
scaffold_199:1033342-1033456	3	115	38.3333	0.530435	0.729696	0.672642	0.78675	-5.87743	5.87743	-1.95025	1.95025	-0.114108	0.114108	0.226066	0.226066
scaffold_82:1449932-1450073	3	142	47.3333	0.492958	0.653053	0.598092	0.708014	-5.72481	5.72481	-1.89119	1.89119	-0.109922	0.109922	0.243411	0.243411

## Sheet: Table S1B - Table S1B_ Genes wi
Table S1B: Genes with DMRs in their body and/or regulatory region
geneLOC	geneSymbol	geneName	biotype	strand	GC	isoforms	expression(TPM)	expression_log2(D/ND)	TE.num	TF	Duplicated	dmr.num	DMRs	dmrGC	DMR_locations	mean_methylation	meanDiff	methylation_log2(D/ND)	dmrOV.TE	dmrOV.CNE	dmrOV.TFBS
102289447	LOC102289447	15-hydroxyprostaglandin dehydrogenase [NAD(+)]-like	protein_coding	-	0.401515	1	4.63434	-0.0250142	11	FALSE	TRUE	1	scaffold_290:166107-166319	0.530516	intron	0.724083	0.116839	-0.233303	FALSE	NA	NA
102295674	LOC102295674	26S proteasome non-ATPase regulatory subunit 4	protein_coding	+	0.427762	1	68.6149	-0.0279166	5	FALSE	FALSE	1	scaffold_87:432786-433034	0.562249	3'reg	0.597827	-0.110102	0.266457	FALSE	NA	AR,Rxra(10.3,6.86)
102307709	LOC102307709	5-hydroxytryptamine receptor 2A	protein_coding	-	0.353529	3	13.5053	-0.0545436	94	FALSE	FALSE	1	scaffold_325:607549-608380	0.5	intron	0.579465	-0.177281	0.444869	TRUE	NA	CREB1(10.1)
102296599	LOC102296599	6-phosphofructo-2-kinase/fructose-26-bisphosphatase-like	protein_coding	+	0.412781	2	19.9006	-0.142448	12	FALSE	TRUE	1	scaffold_124:139450-140487	0.476879	intron	0.5981	0.248311	-0.607791	TRUE	NA	Creb3l2,ESR2,Crem,AR,Rxra(13.9,10.6,8.1,8.08,5.62)
102303396	abl1	ABL proto-oncogene 1 non-receptor tyrosine kinase	protein_coding	-	0.406056	4	7.0879	-0.097201	9	FALSE	FALSE	1	scaffold_314:50572-50824	0.521739	cds:intron	0.759216	0.119361	-0.227284	FALSE	NA	Crem(7.89)
106633754	LOC106633754	acetylcholinesterase-like	protein_coding	-	0.319459	1	48.4721	-0.11741	NA	FALSE	FALSE	1	scaffold_452:126601-126959	0.470752	5'reg:exon	0.564907	-0.213014	0.550595	FALSE	NA	NA
102303829	actb	actin beta	protein_coding	+	0.470631	1	1922.14	0.0883882	NA	FALSE	FALSE	1	scaffold_483:291134-291515	0.518325	cds:intron	0.289577	-0.122405	0.61916	FALSE	NA	NA
102300814	atf6b	activating transcription factor 6 beta	protein_coding	-	0.120199	1	8.87823	-0.00466109	1	TRUE	FALSE	1	scaffold_794:136452-136747	0.554054	3'reg	0.763174	0.269057	-0.51399	FALSE	NA	NA
102296235	acvr1	activin A receptor type I	protein_coding	+	0.420427	3	36.9319	0.0341227	6	FALSE	FALSE	1	scaffold_22:1412157-1412394	0.445378	intron	0.519072	0.105612	-0.294555	TRUE	NA	Rxra(11.2)
102299161	acsl3	acyl-CoA synthetase long-chain family member 3	protein_coding	+	0.305216	1	4.91971	0.180787	23	FALSE	FALSE	1	scaffold_79:2056646-2057003	0.527933	intron	0.449123	-0.15848	0.514459	FALSE	NA	Creb3l2,Crem,AR(10.3,9.08,8.38)
102296564	acyp2	acylphosphatase 2 muscle type	protein_coding	+	0.465482	2	6.23829	0.146476	6	FALSE	FALSE	1	scaffold_467:14083-14380	0.473154	3'reg	0.223012	-0.142345	0.954169	TRUE	NA	Rxra(5.43)
102296447	adam15	ADAM metallopeptidase domain 15	protein_coding	-	0.460233	3	6.76322	-0.0328057	13	FALSE	FALSE	2	scaffold_302:542291-542591,scaffold_302:558314-559089	0.519405	3'reg:intron	0.791202	0.126667	-0.23004	TRUE	NA	ESRRA,CREB1,Crem,Esrrb,Esrrb,NR3C1,ESR2,AR,CREB1,Creb5,Creb3l2,Esrrg,NR3C1,Rxra,AR,Rxra,Rxra(13,13,13,12.1,12,11.8,10.3,10.1,9.94,9.83,9.57,9.4,8.96,8.51,8.48,8.27,6.39)
106633339	adam8	ADAM metallopeptidase domain 8	protein_coding	+	0.421503	1	3.20954	0.147388	9	FALSE	FALSE	1	scaffold_4:3937951-3938344	0.502538	3'reg	0.500771	-0.196443	0.573371	FALSE	NA	CREB1,GSX2(10.3,7.73)
102300915	adam9	ADAM metallopeptidase domain 9	protein_coding	+	0.430371	1	32.1855	-0.108909	6	FALSE	FALSE	1	scaffold_892:67862-69075	0.491763	cds:intron	0.747148	-0.146317	0.283437	FALSE	NA	Crem,NR3C1,Creb5,Creb5,CREB1,AR,Creb5,GSX2,GSX2,AR,Rxra(12.4,12.1,10.8,10.6,9.94,9.26,8.5,8.08,8.03,7.7,6.92)
102294039	adamts6	ADAM metallopeptidase with thrombospondin type 1 motif 6	protein_coding	-	0.340175	3	2.72353	-0.0879901	48	FALSE	FALSE	1	scaffold_462:434340-434643	0.450658	cds:intron	0.787207	-0.1519	0.279253	FALSE	NA	Nr1h3::Rxra,GSX2(11.2,7.7)
102313164	ap3b1	adaptor-related protein complex 3 beta 1 subunit	protein_coding	+	0.400606	2	5.70055	0.0991013	27	FALSE	FALSE	1	scaffold_110:1444327-1444486	0.525	intron	0.674999	-0.111911	0.239742	FALSE	NA	NA
102311873	apc2	adenomatosis polyposis coli 2	protein_coding	-	0.337636	3	91.0741	-0.000561143	20	FALSE	FALSE	1	scaffold_55:1243042-1243232	0.429319	intron	0.557604	-0.251911	0.663209	TRUE	NA	NA
102292812	LOC102292812	adenylate cyclase type 1-like	protein_coding	+	0.362761	2	29.705	-0.0365282	11	FALSE	TRUE	2	scaffold_1:4110225-4110437,scaffold_1:4084458-4084470	0.639581	cds:intron	0.782603	-0.170806	0.319085	FALSE	NA	NA
102297125	adgrb2	adhesion G protein-coupled receptor B2	protein_coding	+	0.384875	13	33.7502	-0.120162	103	FALSE	FALSE	1	scaffold_198:201889-202160	0.566176	intron	0.634279	-0.144642	0.330432	FALSE	NA	NA
102308108	LOC102308108	adhesion G protein-coupled receptor L2-like	protein_coding	+	0.417733	11	39.3617	0.0658276	11	FALSE	FALSE	2	scaffold_1:3511702-3511934,scaffold_1:3506872-3507118	0.509009	cds:intron	0.553275	-0.0157216	0.147272	FALSE	NA	CREB1,Crem(10.3,9.86)
102290560	arf6	ADP-ribosylation factor 6	protein_coding	+	0.441188	1	11.3209	0.0382381	NA	FALSE	TRUE	1	scaffold_19:1560108-1560530	0.491726	3'reg	0.545412	-0.104058	0.276089	FALSE	NA	AR(8.72)
102300874	aff3	AF4/FMR2 family member 3	protein_coding	+	0.403521	2	0.554501	-0.0320117	58	TRUE	FALSE	1	scaffold_332:338661-339314	0.51682	intron	0.405382	-0.131644	0.472684	FALSE	NA	NA
102299468	alg1	ALG1 chitobiosyldiphosphodolichol beta-mannosyltransferase	protein_coding	-	0.452297	4	11.8772	-0.0786007	2	FALSE	FALSE	1	scaffold_62:266111-266583	0.458774	3'reg	0.699509	-0.166868	0.345802	TRUE	NA	Rxra,GSX2,Esrrg,Rxra(8.9,7.84,7.67,7.19)
102295928	alg10	ALG10 alpha-12-glucosyltransferase	protein_coding	+	0.446339	1	5.35085	-0.0172185	3	FALSE	FALSE	1	scaffold_10:3628617-3629152	0.44403	5'reg:intron	0.780189	-0.111638	0.206789	TRUE	NA	Crem,Rxra,Rxra(9.94,6.48,5.29)
102311957	LOC102311957	angiopoietin-related protein 7-like	protein_coding	-	0.404691	3	0.383557	0.0687565	4	FALSE	FALSE	1	scaffold_427:486669-486791	0.626016	cds:intron	0.796003	-0.212205	0.386907	FALSE	NA	ESR2,Esrrb,Esrrb,Esrrg,ESRRB,ESR2,ESRRA,Esrra,NR3C1,Rxra(15.2,13.8,13.7,13.7,12.8,12.3,11.9,11.9,7.67,7.13)
102293518	ankrd11	ankyrin repeat domain 11	protein_coding	+	0.39902	3	30.3577	-0.138126	27	FALSE	FALSE	1	scaffold_219:705455-705667	0.497653	3'reg:exon	0.374741	-0.242378	0.967855	FALSE	NA	NA
102307385	LOC102307385	annexin A13-like	protein_coding	+	0.415026	1	45.5168	-0.326288	7	FALSE	TRUE	1	scaffold_369:423034-423370	0.486647	5'reg:intron	0.326867	-0.167364	0.7555	FALSE	NA	NA
102311344	ano10	anoctamin 10	protein_coding	+	0.374178	4	13.531	-0.094263	28	FALSE	FALSE	2	scaffold_442:87174-87613,scaffold_442:88083-88323	0.510274	intron	0.302901	-0.15511	0.757498	FALSE	NA	NA
102291388	LOC102291388	anosmin-1-like	protein_coding	+	0.369284	1	0.209483	-0.0097293	11	FALSE	FALSE	1	scaffold_253:841973-842105	0.518797	intron	0.489486	-0.195602	0.584371	FALSE	NA	NA
102300897	LOC102300897	anthrax toxin receptor 1-like	protein_coding	+	0.409128	12	2.93494	0.151167	17	FALSE	TRUE	1	scaffold_50:888224-888631	0.458333	intron	0.759719	0.112646	-0.214306	TRUE	NA	NA
102314293	LOC102314293	apolipoprotein D-like	protein_coding	-	0.371687	4	1.45791	0.0471796	6	FALSE	TRUE	1	scaffold_207:60468-61223	0.480159	5'reg:intron	0.708227	-0.158998	0.325258	FALSE	25933	GSX2,GSX2,GSX2(9.25,8.57,8.21)
102301768	arcn1	archain 1	protein_coding	+	0.435623	1	87.3579	-0.0373343	4	FALSE	FALSE	1	scaffold_224:228264-228979	0.498603	3'reg	0.601664	0.175552	-0.42397	FALSE	NA	NR3C1,AR,Rxra,NR3C1,GSX2(11.2,9.83,8.6,7.89,7.79)
102303198	LOC102303198	arf-GAP with coiled-coil ANK repeat and PH domain-containing protein 3-like	protein_coding	+	0.386326	3	63.7561	0.0391913	19	FALSE	TRUE	1	scaffold_24:584165-584357	0.440415	intron	0.703487	0.114462	-0.235257	FALSE	NA	NA
102302124	arap2	ArfGAP with RhoGAP domain ankyrin repeat and PH domain 2	protein_coding	+	0.39309	3	1.15612	-0.14394	106	FALSE	FALSE	1	scaffold_73:471491-471851	0.457064	intron	0.729211	-0.135254	0.268362	FALSE	NA	NA
102311841	rere	arginine-glutamic acid dipeptide (RE) repeats	protein_coding	+	0.427781	5	18.731	-0.108397	13	TRUE	FALSE	1	scaffold_7:4120683-4121191	0.495088	intron	0.494421	-0.182172	0.537709	FALSE	NA	Rxra(8.83)
102314026	LOC102314026	arylsulfatase I-like	protein_coding	-	0.400649	3	6.1585	0.137342	7	FALSE	TRUE	1	scaffold_21:1566589-1566942	0.50565	3'reg	0.299804	-0.147734	0.72585	FALSE	NA	NA
102313260	LOC102313260	AT-rich interactive domain-containing protein 1A-like	protein_coding	+	0.438586	2	22.3252	-0.0437125	12	TRUE	FALSE	1	scaffold_91:1827320-1828079	0.546053	intron	0.223911	-0.103176	0.676929	FALSE	24119	ESR2,RORA,Creb3l2,NR3C1,Rxra(15.1,10.8,10.6,8.04,5.53)
102292653	LOC102292653	AT-rich interactive domain-containing protein 1B-like	protein_coding	+	0.457224	7	28.1276	-0.0120164	49	TRUE	FALSE	1	scaffold_47:2319227-2319693	0.507495	intron	0.450739	0.108614	-0.349341	FALSE	NA	Rxra,ESRRA(12.7,9.95)
102299935	atxn1	ataxin 1	protein_coding	+	0.388044	3	20.9653	0.0593262	42	FALSE	FALSE	2	scaffold_18:1644379-1645759,scaffold_18:1640489-1640775	0.454462	exon:intron	0.743177	0.139469	-0.269404	FALSE	NA	Esrrg,Esrra,ESRRB,Esrrb,Esrrb,RORA,ESRRA,GSX2,GSX2,NR3C1,GSX2(15.6,15.3,15.1,13.8,13.7,11.4,11.4,9.19,8.95,8.73,7.62)
102296162	LOC102296162	ATP-binding cassette sub-family A member 1-like	protein_coding	+	0.43698	1	23.7368	0.883905	20	FALSE	TRUE	1	scaffold_61:65832-66399	0.512324	intron	0.499163	-0.122898	0.357015	FALSE	NA	CREB3L1,CREB3,ESR2,HNF4A,RORA,Creb3l2,Rxra,Rxra,Rxra(16.8,16.6,15.1,12.7,12.6,11.9,11.1,10.6,8.86)
102313038	abcc8	ATP-binding cassette sub-family C (CFTR/MRP) member 8	protein_coding	-	0.403155	5	19.1361	-0.0120642	25	FALSE	FALSE	1	scaffold_539:211852-212422	0.52014	cds:intron	0.64091	-0.139203	0.314588	FALSE	NA	AR(9.54)
102294163	LOC102294163	ATP-dependent RNA helicase DDX39A	protein_coding	-	0.426285	1	160.57	0.0706027	NA	FALSE	FALSE	1	scaffold_80:973180-973422	0.477366	3'reg	0.771491	-0.183602	0.344972	FALSE	NA	Rxra,CREB3,NR3C1,CREB1,Creb3l2,Rxra,Rxra,Rxra(14.1,13.1,11.8,9.94,9.57,9.33,7.87,7.24)
102293918	agbl4	ATP/GTP binding protein-like 4	protein_coding	+	0.393786	1	12.2262	-0.121634	186	FALSE	FALSE	1	scaffold_37:1591469-1592246	0.452442	intron	0.63949	-0.156162	0.354068	FALSE	NA	AR,GSX2(10.4,7.35)
102302676	atp8a2	ATPase aminophospholipid transporter class I type 8A member 2	protein_coding	+	0.437952	3	32.776	-0.0588727	17	FALSE	FALSE	2	scaffold_0:4612246-4612596,scaffold_0:4615579-4615874	0.475009	3'reg	0.553016	-0.14135	0.37892	FALSE	NA	HNF4A,HNF4A,Esrrg(11.8,11.4,7.84)
102291515	atp7a	ATPase Cu++ transporting alpha polypeptide	protein_coding	-	0.418842	1	10.9571	-0.124912	6	FALSE	FALSE	1	scaffold_40:1504829-1505073	0.404082	3'reg:exon	0.72737	0.126038	-0.250617	FALSE	NA	GSX2,Esrrg(7.88,7.44)
102310518	LOC102310518	atrial natriuretic peptide receptor 2-like	protein_coding	-	0.330529	1	25.446	0.095942	69	FALSE	FALSE	1	scaffold_43:1889601-1889861	0.452107	intron	0.626055	-0.178211	0.413481	FALSE	NA	NA
102312196	auts2	autism susceptibility candidate 2	protein_coding	-	0.389301	8	17.5406	-0.0290381	141	FALSE	FALSE	1	scaffold_81:695124-695382	0.467181	intron	0.784032	-0.130528	0.240742	FALSE	3722	NA
102309152	bcl11b	B-cell CLL/lymphoma 11B (zinc finger protein)	protein_coding	+	0.42659	1	10.6058	-0.172318	5	TRUE	FALSE	1	scaffold_252:851524-851708	0.562162	intron	0.489694	0.149604	-0.444229	FALSE	NA	GSX2(7.45)
102309012	LOC102309012	B-cell scaffold protein with ankyrin repeats-like	protein_coding	-	0.412839	4	5.10825	0.0706489	11	FALSE	FALSE	1	scaffold_88:656288-656553	0.56391	cds:intron	0.606983	-0.118441	0.282412	FALSE	NA	NA
102301262	LOC102301262	band 4.1-like protein 1	protein_coding	-	0.360864	10	101.784	-0.0807783	38	FALSE	FALSE	1	scaffold_156:315462-315688	0.453744	intron	0.575486	-0.147286	0.371268	FALSE	NA	NR3C1,GSX2(11,7.76)
102299963	bnipl	BCL2/adenovirus E1B 19kD interacting protein like	protein_coding	+	0.17326	5	0.420138	-0.0243313	6	FALSE	FALSE	1	scaffold_480:313799-315066	0.462145	3'reg	0.496585	-0.121967	0.35614	TRUE	NA	NR3C1,Rxra,AR,Creb5,RORA,Esrrg,ESR2,CREB1,GSX2,GSX2,GSX2(15.7,15,13.6,12.7,11.6,11.5,10,9.94,8.74,8.53,7.42)
102299189	bcor	BCL6 corepressor	protein_coding	-	0.486581	2	24.1001	-0.0496459	2	FALSE	FALSE	1	scaffold_179:590572-591060	0.519427	intron	0.304768	-0.134119	0.645438	FALSE	NA	GSX2,GSX2(10.6,8.15)
102296022	LOC102296022	BDNF/NT-3 growth factors receptor-like	protein_coding	+	0.382152	2	54.1192	-0.0968541	7	FALSE	FALSE	1	scaffold_17:2917395-2917807	0.411622	5'reg	0.461846	-0.129288	0.406533	FALSE	NA	NR3C1,Crem,CREB1,GSX2,NR3C1(12.6,11.6,10.4,8.65,6.78)
102300784	LOC102300784	beta-adducin-like	protein_coding	+	0.392813	3	112.642	0.032192	13	FALSE	FALSE	1	scaffold_440:162633-162802	0.441176	intron	0.57788	-0.177279	0.446102	TRUE	NA	Crem,Creb3l2,AR(8.04,7.78,7.77)
102299271	LOC102299271	bifunctional heparan sulfate N-deacetylase/N-sulfotransferase 4-like	protein_coding	-	0.393894	3	18.3745	-0.047166	17	FALSE	FALSE	1	scaffold_94:230718-231144	0.515222	5'reg	0.405832	-0.165445	0.596497	FALSE	NA	CREB1,Crem(14.3,12.7)
102307779	bmi1	BMI1 proto-oncogene polycomb ring finger	protein_coding	-	0.422	2	29.9193	-0.10291	NA	FALSE	FALSE	1	scaffold_0:1619228-1619508	0.537367	intron	0.40163	-0.154777	0.563014	FALSE	NA	NA
102307503	bmp2k	BMP2 inducible kinase	protein_coding	-	0.407975	1	11.3407	-0.00662814	16	FALSE	FALSE	1	scaffold_45:2160209-2160703	0.515152	intron	0.488231	-0.120718	0.358549	FALSE	NA	Rxra(6.92)
102309534	bcas3	breast carcinoma amplified sequence 3	protein_coding	-	0.391849	1	25.1355	-0.0576658	127	FALSE	FALSE	1	scaffold_122:945844-946852	0.443013	3'reg	0.456677	-0.17084	0.546135	FALSE	NA	CREB1,GSX2,Rxra,GSX2,GSX2(10.1,9.48,9.19,8.13,7.78)
102314033	LOC102314033	C-C motif chemokine 20-like	protein_coding	+	0.371302	1	0.0529073	-0.0141989	NA	FALSE	TRUE	1	scaffold_36:426095-426745	0.537634	3'reg	0.584624	-0.14373	0.35649	FALSE	NA	Rxra,NR2F1,CREB1,CREB1,Crem,Rxra,Rxra,Rxra(16.3,13.1,10.4,10.3,9.29,6.74,6.72,5.94)
102299304	cdh13	cadherin 13	protein_coding	-	0.353296	1	58.6593	-0.00121875	216	FALSE	FALSE	2	scaffold_191:138523-138840,scaffold_191:478384-478805	0.47523	exon:intron	0.617273	-0.115167	0.27192	FALSE	21218,21222	ESRRA,GSX2,Esrrg,Rxra(10.1,9.58,7.76,4.99)
102314297	cdh16	cadherin 16 KSP-cadherin	protein_coding	+	0.216444	1	0.260524	-0.00967572	7	FALSE	FALSE	1	scaffold_219:162123-162417	0.508475	intron	0.74043	0.169884	-0.332475	FALSE	NA	NR3C1(7.03)
102306228	celsr3	cadherin EGF LAG seven-pass G-type receptor 3	protein_coding	-	0.405369	2	29.475	-0.0133846	45	FALSE	FALSE	1	scaffold_233:791744-792227	0.46281	intron	0.63462	0.107616	-0.245235	FALSE	NA	NA
102297691	LOC102297691	cadherin-2-like	protein_coding	-	0.381992	1	117.701	0.0127264	47	FALSE	FALSE	1	scaffold_55:2302774-2303434	0.470499	cds:intron	0.587466	0.109938	-0.270777	FALSE	NA	NA
106633288	cacna2d2	calcium channel voltage-dependent alpha 2/delta subunit 2	protein_coding	+	0.393563	1	64.8388	-0.0255868	68	FALSE	FALSE	1	scaffold_86:662085-662433	0.472779	intron	0.593246	-0.118149	0.288278	FALSE	45408	GSX2,GSX2,Rxra(8.32,7.43,5.83)
102308815	carf	calcium responsive transcription factor	protein_coding	-	0.470487	2	11.556	0.000272403	1	TRUE	FALSE	1	scaffold_114:1526479-1526752	0.470803	3'reg	0.63013	0.141368	-0.325034	FALSE	NA	CREB1,GSX2,AR(9.25,8.89,8.14)
102297988	LOC102297988	calcium-binding mitochondrial carrier protein Aralar1-like	protein_coding	+	0.422437	3	61.3883	-0.0663208	2	FALSE	TRUE	1	scaffold_41:2706821-2707138	0.553459	intron	0.626759	-0.190274	0.441392	FALSE	NA	AR,Esrrg(9.54,8.24)
102308871	camk2n2	calcium/calmodulin-dependent protein kinase II inhibitor 2	protein_coding	-	0.417479	1	552.682	-0.0377088	1	FALSE	FALSE	1	scaffold_36:303349-303702	0.460452	3'reg	0.46877	-0.185379	0.57814	TRUE	NA	NA
102298811	cask	calcium/calmodulin-dependent serine protein kinase (MAGUK family)	protein_coding	-	0.357363	14	33.8833	0.00432509	92	FALSE	FALSE	2	scaffold_337:469579-469801,scaffold_337:470102-470712	0.484771	intron	0.641874	-0.160714	0.363804	FALSE	NA	Esrrg,Rxra(8.13,5.63)
102308148	camsap2	calmodulin regulated spectrin-associated protein family member 2	protein_coding	-	0.409434	4	29.7675	-0.0398043	17	FALSE	FALSE	1	scaffold_38:641053-641360	0.493506	intron	0.660759	-0.118193	0.258752	FALSE	NA	NR3C1,GSX2,Esrrg(8.41,7.76,7.74)
102302767	canx	calnexin	protein_coding	-	0.421995	2	128.876	0.028052	12	FALSE	FALSE	1	scaffold_216:246485-247043	0.450805	intron	0.778617	0.103125	-0.191359	TRUE	NA	Rxra,Rxra(11.3,5.45)
102308623	capn15	calpain 15	protein_coding	-	0.418325	2	8.06387	-0.115296	15	TRUE	FALSE	1	scaffold_187:750297-750498	0.425743	5'reg	0.605312	0.162926	-0.390687	TRUE	NA	NR3C1,GSX2(9.1,8.28)
102290165	LOC102290165	cAMP-regulated D2 protein-like	protein_coding	-	0.415399	1	1.28226	-0.110627	17	FALSE	FALSE	1	scaffold_326:512306-512647	0.461988	cds:intron	0.708031	-0.180355	0.369502	FALSE	NA	GSX2,GSX2,Crem(9.25,8.24,7.89)
102309261	LOC102309261	cAMP-responsive element modulator-like	protein_coding	-	0.387701	3	27.641	0.344529	7	TRUE	FALSE	1	scaffold_21:1016202-1016523	0.468944	3'reg	0.626471	0.102085	-0.235613	TRUE	NA	GSX2,GSX2,Esrrg,NR3C1(8.59,8.06,7.8,6.7)
102307228	clip3	CAP-GLY domain containing linker protein 3	protein_coding	-	0.433005	1	235.865	0.0192323	5	FALSE	FALSE	1	scaffold_105:630719-631363	0.472868	5'reg	0.629371	-0.106927	0.245699	FALSE	NA	Creb3l2,RORA,AR(11.6,10.4,8.69)
102298613	chst7	carbohydrate (N-acetylglucosamine 6-O) sulfotransferase 7	protein_coding	-	0.484134	1	62.8836	0.0451305	3	FALSE	FALSE	1	scaffold_52:605150-605365	0.481481	5'reg	0.22051	-0.15486	1.0582	FALSE	NA	ESR2,Rxra,Rxra,Rxra(12.4,8.61,6.74,6.41)
102302763	chst2	carbohydrate (N-acetylglucosamine-6-O) sulfotransferase 2	protein_coding	-	0.460127	1	55.8507	0.0139101	NA	FALSE	FALSE	1	scaffold_0:6113281-6113455	0.485714	5'reg	0.796607	0.124249	-0.225479	FALSE	NA	AR(8.45)
102312463	LOC102312463	carboxyl-terminal PDZ ligand of neuronal nitric oxide synthase protein-like	protein_coding	+	0.384048	2	5.40434	-0.0757755	143	FALSE	TRUE	1	scaffold_284:745761-746007	0.489879	intron	0.699494	-0.155844	0.322765	FALSE	NA	NA
102309379	cilp2	cartilage intermediate layer protein 2	protein_coding	+	0.404251	1	1.03964	0.0141514	2	FALSE	FALSE	1	scaffold_37:575405-575650	0.414634	exon	0.880835	-0.151325	0.248463	FALSE	NA	CREB1,Rxra,NR3C1,Rxra,Rxra(11,9.85,8.95,7.69,5.17)
102310734	clpx	caseinolytic mitochondrial matrix peptidase chaperone subunit	protein_coding	+	0.389164	2	71.204	0.0731292	2	FALSE	FALSE	1	scaffold_458:152887-153786	0.472222	5'reg	0.604488	0.307472	-0.75029	TRUE	NA	HNF4A,Esrrb,Esrrb,Esrrb,Esrrb,CREB1,GSX2,AR,Esrrg,AR,GSX2,Rxra(11.2,10.9,10.9,10.3,10.3,9.06,8.8,8.65,8.37,7.98,7.75,6.15)
102297754	caskin1	CASK interacting protein 1	protein_coding	-	0.368194	1	78.5002	-0.0514512	67	FALSE	FALSE	1	scaffold_321:500242-500888	0.471406	intron	0.441298	-0.130818	0.430845	FALSE	NA	Rxra,GSX2,GSX2(10.4,8.59,8.15)
102289688	LOC102289688	caskin-2-like	protein_coding	-	0.405681	1	4.02546	0.00565886	16	FALSE	FALSE	1	scaffold_705:149842-149910	0.710145	cds	0.748357	-0.163985	0.317408	FALSE	NA	NA
102289737	ctnnbip1	catenin beta interacting protein 1	protein_coding	+	0.422072	1	27.3902	-0.0621635	8	FALSE	FALSE	1	scaffold_7:4579389-4580088	0.481429	intron	0.295447	0.159615	-0.799246	FALSE	NA	HNF4A,CREB1,NR3C1(12.8,9.94,7.22)
102306274	cdc42se1	CDC42 small effector 1	protein_coding	-	0.400118	3	24.3642	-0.0128326	6	FALSE	FALSE	1	scaffold_480:313799-315066	0.462145	3'reg	0.496585	-0.121967	0.35614	TRUE	NA	NR3C1,Creb3l2,HNF4A,HNF4A,CREB1,AR,AR,GSX2,NR3C1,Creb5,Rxra(13.6,13.1,11.3,11.1,9.06,8.65,8.02,7.96,7.42,7.41,6.8)
102302678	cables1	Cdk5 and Abl enzyme substrate 1	protein_coding	-	0.391068	4	11.3999	-0.144166	11	FALSE	FALSE	1	scaffold_1:1855395-1855623	0.454148	intron	0.415444	-0.116634	0.407724	FALSE	NA	CREB1(9.96)
102300351	LOC102300351	cell adhesion molecule 4-like	protein_coding	-	0.390599	1	5.29727	-0.102033	1	FALSE	FALSE	1	scaffold_247:882406-882747	0.447368	5'reg:cds:intron	0.540002	-0.189522	0.511632	FALSE	NA	GSX2,NR3C1,Rxra,GSX2(7.84,7.59,7.48,7.43)
102311613	LOC102311613	cell division control protein 42 homolog	protein_coding	-	0.401051	1	71.2836	0.0676249	NA	FALSE	TRUE	1	scaffold_156:921935-922915	0.511723	3'reg	0.681421	0.254952	-0.546213	FALSE	NA	AR,Esrrg,GSX2,GSX2(11.2,10.2,8.83,8.11)
102305470	cenph	centromere protein H	protein_coding	+	0.390547	2	19.2001	-0.0100438	4	FALSE	FALSE	1	scaffold_527:302510-302893	0.393229	3'reg:cds:intron	0.565375	-0.121427	0.311051	FALSE	NA	NR3C1(8.75)
102304823	LOC102304823	cGMP-inhibited 3'5'-cyclic phosphodiesterase A-like	protein_coding	+	0.357111	1	6.3905	-0.0404821	38	FALSE	TRUE	1	scaffold_11:2970947-2971166	0.495455	intron	0.524311	0.132505	-0.36656	FALSE	NA	NA
102290034	LOC102290034	chloride channel protein 2-like	protein_coding	+	0.384411	4	21.4252	-0.0266335	35	FALSE	FALSE	1	scaffold_1:5484373-5484956	0.481164	intron	0.458833	-0.182289	0.580887	FALSE	NA	NA
102303131	clcn3	chloride channel voltage-sensitive 3	protein_coding	-	0.372874	1	74.4665	-0.158058	23	FALSE	FALSE	1	scaffold_762:134954-135244	0.522337	intron	0.474927	-0.228348	0.707502	FALSE	NA	NA
102296544	clcn6	chloride channel voltage-sensitive 6	protein_coding	-	0.417609	1	18.3254	0.0253814	27	FALSE	FALSE	1	scaffold_349:456230-456515	0.451049	cds:intron	0.847741	0.112337	-0.191458	FALSE	NA	CREB1,AR,NR3C1,CREB1(13.1,12.7,10.6,9.77)
102311822	cspg4	chondroitin sulfate proteoglycan 4	protein_coding	-	0.387376	1	2.01959	0.178488	33	FALSE	FALSE	2	scaffold_133:1313297-1313667,scaffold_133:1326701-1327402	0.479055	intron	0.651703	-0.0707818	0.125358	TRUE	NA	CREB1,Rxra,GSX2,Rxra(9.6,9.55,7.53,5.81)
102308812	cspg5	chondroitin sulfate proteoglycan 5 (neuroglycan C)	protein_coding	+	0.39436	8	197.793	0.0107038	20	FALSE	FALSE	1	scaffold_106:270548-270691	0.458333	5'reg	0.551106	-0.121959	0.32058	FALSE	NA	NA
102295423	cbx4	chromobox homolog 4	protein_coding	+	0.434872	1	50.3567	-0.125841	NA	FALSE	FALSE	1	scaffold_27:488286-488693	0.455882	intron	0.523607	-0.133251	0.369147	FALSE	NA	CREB1,GSX2,Creb5,NR3C1,GSX2(9.94,9.48,9.25,7.82,7.81)
102308233	LOC102308233	chromodomain-helicase-DNA-binding protein 6-like	protein_coding	-	0.362887	4	38.4962	-0.183855	29	FALSE	FALSE	1	scaffold_351:104470-104813	0.465116	cds:intron	0.700345	-0.182995	0.379133	FALSE	NA	NA
102307825	LOC102307825	chromosome unknown open reading frame human C16orf70	protein_coding	+	0.278006	4	27.859	-0.0758798	13	FALSE	FALSE	1	scaffold_437:161994-162246	0.474308	intron	0.890605	0.126142	-0.204681	FALSE	NA	CREB3,Creb3l2,NR3C1(13.6,10.6,8.1)
102301732	LOC102301732	chromosome unknown open reading frame human C3orf17	protein_coding	+	0.496584	1	9.29369	-0.274605	9	FALSE	FALSE	1	scaffold_74:223965-224688	0.53453	5'reg	0.446582	0.374629	-1.28981	FALSE	NA	Creb3l2,Esrrg(13.1,8.61)
102313806	LOC102313806	clathrin coat assembly protein AP180-like	protein_coding	-	0.41166	8	198.906	-0.00636916	9	FALSE	FALSE	1	scaffold_6:399371-399983	0.517129	intron	0.731852	-0.303289	0.606656	TRUE	NA	CREB1,Crem(11.1,9.94)
102294613	cluh	clustered mitochondria (cluA/CLU1) homolog	protein_coding	-	0.429591	4	18.3103	0.0717777	9	FALSE	FALSE	2	scaffold_11:2535969-2536522,scaffold_11:2552223-2552431	0.489105	cds:intron	0.520569	-0.00784037	0.381788	FALSE	NA	Pparg::Rxra,ESR2,Rxra,GSX2(13.8,10.6,9.08,8.03)
102310250	LOC102310250	coiled-coil domain-containing protein 85A-like	protein_coding	-	0.22568	2	39.1775	0.0150625	25	FALSE	FALSE	1	scaffold_1027:59835-60110	0.481884	5'reg	0.488862	-0.233407	0.702365	TRUE	NA	CREB3,Crem(12.6,7.86)
102310515	LOC102310515	collagen alpha-1(II) chain	protein_coding	-	0.39604	1	2.52294	0.311205	17	FALSE	FALSE	2	scaffold_409:289892-289900,scaffold_409:291080-291139	0.661111	cds:intron	0.744749	-0.196589	0.383346	TRUE	NA	NA
102313124	LOC102313124	collagen alpha-1(XIV) chain-like	protein_coding	-	0.388067	1	19.3716	-0.130069	60	FALSE	FALSE	1	scaffold_427:30476-30794	0.454545	intron	0.760148	0.107263	-0.203915	FALSE	NA	NR3C1(8.89)
102308323	commd3	COMM domain containing 3	protein_coding	-	0.43601	1	109.468	-0.115227	NA	FALSE	FALSE	1	scaffold_0:1619228-1619508	0.537367	3'reg	0.40163	-0.154777	0.563014	FALSE	NA	NA
102312748	commd7	COMM domain containing 7	protein_coding	+	0.477767	1	25.7484	0.123329	6	FALSE	FALSE	1	scaffold_153:286703-287102	0.51	3'reg	0.469277	0.134805	-0.417315	FALSE	NA	NR2F1,HNF4A(13.4,10.9)
102301516	cog1	component of oligomeric golgi complex 1	protein_coding	-	0.355873	3	27.1392	-0.0434161	35	FALSE	FALSE	1	scaffold_648:65240-65341	0.519608	intron	0.454162	-0.139563	0.446877	FALSE	NA	NA
102294851	LOC102294851	cornifelin homolog A-like	protein_coding	+	0.459609	2	3.78396	0.112563	2	FALSE	FALSE	1	scaffold_760:153590-153984	0.475949	5'reg	0.393144	-0.535481	2.39782	FALSE	NA	GSX2,Creb3l2,Rxra(10.3,10.3,10.1)
102295518	LOC102295518	cornifelin homolog B-like	protein_coding	-	0.316993	1	0.0811515	-0.015232	3	FALSE	TRUE	1	scaffold_12:205525-205832	0.425325	intron	0.800186	-0.150447	0.272051	TRUE	NA	HNF4A,NR3C1,NR3C1,AR(12.2,10.1,8.67,7.62)
102292088	LOC102292088	COUP transcription factor 2	protein_coding	+	0.410414	3	217.921	0.0862944	NA	TRUE	FALSE	1	scaffold_151:447505-447855	0.413105	intron	0.51375	-0.137702	0.38903	FALSE	NA	GSX2,GSX2(8.18,7.78)
102298053	crtc3	CREB regulated transcription coactivator 3	protein_coding	-	0.41533	4	5.4437	-0.22905	25	FALSE	FALSE	1	scaffold_235:342403-343663	0.485329	intron	0.597322	-0.180151	0.438456	FALSE	NA	RORA,Esrra,Esrrg,Esrrb,Esrrb,NR3C1,ESRRA,AR,Rxra,CREB1,Crem,ESRRB,Creb3l2(13.7,13.4,12.8,12.2,12.1,11.3,11.2,10.7,10.7,10.4,9.68,9.54,7.78)
102294705	LOC102294705	CREB3 regulatory factor-like	protein_coding	+	0.424027	6	30.1531	-0.07848	12	TRUE	FALSE	2	scaffold_276:251417-251741,scaffold_276:252197-252544	0.455225	exon	0.6797	-0.112406	0.238772	FALSE	NA	Esrrb,Esrrb,CREB1,ESR2,CREB1,GSX2,GSX2(12.7,12.6,11.1,10.8,9.77,9.37,7.34)
102292540	LOC102292540	CUB and sushi domain-containing protein 3-like	protein_coding	-	0.352566	6	23.5823	-0.0361431	153	FALSE	FALSE	1	scaffold_18:2729893-2730213	0.464174	intron	0.637895	0.129523	-0.293949	FALSE	NA	NA
102314304	csmd1	CUB and Sushi multiple domains 1	protein_coding	+	0.351313	2	30.1731	0.0132016	176	FALSE	FALSE	1	scaffold_8:2000495-2000669	0.491429	intron	0.647288	0.165033	-0.369843	TRUE	NA	NA
102301218	cul1	cullin 1	protein_coding	-	0.464906	1	71.2945	-0.0624899	6	FALSE	FALSE	1	scaffold_627:74133-74360	0.557018	intron	0.648314	-0.135018	0.301549	FALSE	NA	NA
102294683	LOC102294683	cullin-3	protein_coding	+	0.402582	1	61.9757	0.0344555	14	FALSE	FALSE	1	scaffold_152:448660-449092	0.461894	5'reg	0.571634	-0.182464	0.464475	FALSE	NA	NA
102298884	LOC102298884	cyclic AMP receptor-like protein A	protein_coding	-	0.43641	1	9.49406	-0.0288883	12	FALSE	FALSE	2	scaffold_179:627566-628079,scaffold_179:644574-644930	0.53412	intron	0.318374	-0.132646	0.620968	FALSE	NA	Crem,Creb5,Rxra(10.5,9.34,5.38)
102292145	cnga2	cyclic nucleotide gated channel alpha 2	protein_coding	-	0.419689	1	0.253397	0.0370045	2	FALSE	FALSE	1	scaffold_46:153360-153601	0.495868	5'reg	0.579398	0.115512	-0.288583	FALSE	NA	NA
102313672	cdk19	cyclin-dependent kinase 19	protein_coding	+	0.326583	3	12.8025	-0.274876	33	FALSE	FALSE	1	scaffold_125:1060115-1060278	0.567073	intron	0.596613	-0.137026	0.332816	FALSE	NA	NA
102290107	cdk6	cyclin-dependent kinase 6	protein_coding	-	0.407758	2	7.74594	0.158255	12	FALSE	FALSE	1	scaffold_97:333154-333396	0.452675	intron	0.44855	-0.112155	0.362628	FALSE	NA	NA
102297212	LOC102297212	cyclin-dependent kinase inhibitor 1B-like	protein_coding	-	0.535777	1	0.0708808	0.00635486	NA	FALSE	TRUE	1	scaffold_121:1211546-1212300	0.527152	3'reg:5'reg:cds:intron	0.731361	0.231475	-0.460483	FALSE	NA	Rxra,NR3C1,Creb3l2(10.1,9.08,7.99)
102308758	LOC102308758	cyclin-Y-like	protein_coding	-	0.390638	2	17.6665	-0.224717	9	FALSE	FALSE	1	scaffold_21:1016202-1016523	0.468944	5'reg	0.626471	0.102085	-0.235613	TRUE	NA	GSX2,GSX2,Esrrg,NR3C1(8.59,8.06,7.8,6.7)
102295703	LOC102295703	cysteine/serine-rich nuclear protein 1-like	protein_coding	+	0.461116	1	18.9727	0.0682083	NA	FALSE	FALSE	1	scaffold_0:5431403-5431617	0.427907	intron	0.640833	0.150939	-0.341391	FALSE	33918	NA
102303542	LOC102303542	cytokine receptor common subunit gamma-like	protein_coding	-	0.372706	1	33.2225	-0.068172	5	FALSE	TRUE	1	scaffold_77:1301822-1302170	0.398281	3'reg	0.392431	-0.153717	0.572506	TRUE	NA	NA
102297117	LOC102297117	cytokine receptor-like factor 1	protein_coding	+	0.406348	2	2.18872	-0.201368	9	FALSE	TRUE	1	scaffold_168:1064883-1065173	0.446735	intron	0.480948	0.11402	-0.343641	FALSE	NA	Creb3l2(11.6)
102309754	LOC102309754	cytokine receptor-like factor 1	protein_coding	+	0.444912	2	3.02136	0.0592324	4	FALSE	TRUE	1	scaffold_144:987796-988463	0.504491	cds:intron	0.458496	-0.136389	0.432367	FALSE	NA	NR3C1,CREB3,AR,Creb3l2,Creb3l2,Esrrg(13,13,12.9,10.6,8.76,8.71)
102302397	LOC102302397	cytosolic purine 5'-nucleotidase	protein_coding	-	0.421513	3	21.3194	-0.0736391	20	FALSE	FALSE	1	scaffold_16:883783-884354	0.486014	intron	0.722211	-0.112585	0.225357	TRUE	NA	GSX2,GSX2(8.05,7.37)
102309608	dbp	D site of albumin promoter (albumin D-box) binding protein	protein_coding	-	0.425397	2	31.7003	-0.0146614	NA	TRUE	FALSE	1	scaffold_68:2073058-2073309	0.440476	intron	0.428307	-0.143748	0.488821	FALSE	NA	NA
102303746	dpf1	D4 zinc and double PHD fingers family 1	protein_coding	-	0.420934	2	41.9197	0.0641442	22	FALSE	FALSE	1	scaffold_79:222722-223118	0.463476	intron	0.468994	-0.10518	0.324914	FALSE	NA	AR,AR(9.21,8.7)
102311779	dcaf13	DDB1 and CUL4 associated factor 13	protein_coding	-	0.408347	1	18.7501	-0.0111885	5	FALSE	FALSE	1	scaffold_63:873558-874551	0.483903	3'reg	0.511774	0.162509	-0.462023	FALSE	NA	ESR2,NR3C1,NR3C1,AR,AR,Esrrg(13.8,11.1,10.8,10.2,8.31,8.05)
102311654	dapk1	death-associated protein kinase 1	protein_coding	+	0.400055	1	53.4234	-0.118914	7	FALSE	FALSE	1	scaffold_45:118688-119026	0.486726	intron	0.694022	-0.206651	0.432792	FALSE	NA	GSX2(8.5)
102311077	LOC102311077	dedicator of cytokinesis protein 3-like	protein_coding	-	0.403546	10	63.7708	-0.101677	139	FALSE	FALSE	1	scaffold_100:384651-384940	0.472414	intron	0.602052	-0.223322	0.541411	FALSE	NA	Rxra(7.18)
102308707	dll3	delta-like 3 (Drosophila)	protein_coding	+	0.417351	3	0.666941	0.106299	5	FALSE	FALSE	1	scaffold_105:712823-713974	0.513889	5'reg	0.318074	-0.176255	0.820895	TRUE	NA	NR2F1,HNF4A,CREB1,AR,GSX2,GSX2(16,13.9,9.77,9.14,7.52,7.38)
102306501	dcxr	dicarbonyl/L-xylulose reductase	protein_coding	+	0.187081	1	20.4262	-0.217583	7	FALSE	FALSE	1	scaffold_724:94317-94882	0.501767	5'reg	0.829023	-0.121408	0.211657	FALSE	NA	ESR2,CREB1,Esrrg(12,9.94,8.37)
102308858	LOC102308858	dihydropyrimidinase-related protein 2	protein_coding	+	0.409274	2	177.952	0.17666	14	FALSE	FALSE	1	scaffold_311:475708-475880	0.50289	intron	0.498666	0.214144	-0.629334	TRUE	NA	NA
102306167	dimt1	DIM1 dimethyladenosine transferase 1 homolog	protein_coding	+	0.401675	1	9.99335	-0.0310362	2	FALSE	FALSE	1	scaffold_527:302510-302893	0.393229	5'reg:exon	0.565375	-0.121427	0.311051	FALSE	NA	NR3C1(8.75)
102308428	LOC102308428	dipeptidyl aminopeptidase-like protein 6	protein_coding	+	0.404265	1	87.9989	-0.0155261	36	FALSE	FALSE	1	scaffold_1:5081286-5082054	0.496749	intron	0.532445	0.234155	-0.64499	FALSE	NA	RORA(var.2),RORA,ESR2,Esrrg,AR(17.3,13.6,9.78,9.37,7.87)
102308837	dlgap1	discs large (Drosophila) homolog-associated protein 1	protein_coding	-	0.405146	3	24.5222	-0.0743196	22	FALSE	FALSE	1	scaffold_0:6363859-6364089	0.454545	intron	0.547539	-0.128347	0.339738	FALSE	NA	Esrrb,Esrrb,ESRRA,Esrrg,Rxra(13.6,13.6,12.4,11.8,9.23)
102297510	dvl1	dishevelled segment polarity protein 1	protein_coding	+	0.423363	7	32.1808	0.00305505	2	FALSE	FALSE	1	scaffold_120:1228523-1228838	0.455696	3'reg	0.446156	0.118749	-0.386278	FALSE	NA	CREB1,Crem,Creb3l2,Esrrg(10.4,9.68,7.78,7.7)
102306795	LOC102306795	dnaJ homolog subfamily C member 5-like	protein_coding	-	0.284065	1	0.113559	0.0152263	1	FALSE	TRUE	1	scaffold_492:159426-159802	0.562334	3'reg	0.518355	0.264087	-0.751561	FALSE	NA	NA
102308976	LOC102308976	double-stranded RNA-specific editase 1-like	protein_coding	-	0.407064	2	36.2079	-0.0944391	44	FALSE	FALSE	1	scaffold_401:454522-455121	0.43	intron	0.780184	-0.110321	0.204343	FALSE	NA	GSX2,GSX2,Crem,GSX2(9.45,9.2,8.88,7.67)
102313970	dbn1	drebrin 1	protein_coding	-	0.408249	5	107.416	-0.0009147	70	FALSE	FALSE	2	scaffold_90:1824869-1825299,scaffold_90:1832621-1832999	0.498396	intron	0.617673	-0.0505251	0.215583	FALSE	NA	Crem,AR(7.86,7.75)
102313643	LOC102313643	dual specificity mitogen-activated protein kinase kinase 4-like	protein_coding	-	0.417803	4	88.1577	0.0589666	4	FALSE	FALSE	1	scaffold_62:1832900-1833180	0.580071	intron	0.696594	-0.120904	0.251033	FALSE	NA	CREB1,Crem(11.5,11.1)
102298855	dusp27	dual specificity phosphatase 27 (putative)	protein_coding	+	0.162268	1	0.0831098	0.0443875	15	FALSE	FALSE	1	scaffold_807:141385-141855	0.498938	3'reg	0.377956	-0.104227	0.400397	FALSE	NA	Nr1h3::Rxra,NR3C1,Creb3l2(13.3,8.38,7.76)
102300876	dnm2	dynamin 2	protein_coding	+	0.404573	5	10.1889	0.150637	7	FALSE	FALSE	1	scaffold_335:173008-173247	0.645833	cds	0.788485	0.102944	-0.188625	FALSE	NA	NA
102303150	dync2li1	dynein cytoplasmic 2 light intermediate chain 1	protein_coding	+	0.390466	2	11.1864	0.014359	2	FALSE	FALSE	1	scaffold_119:785748-785882	0.422222	5'reg	0.254107	0.347309	-2.4106	TRUE	NA	NA
102303894	drc7	dynein regulatory complex subunit 7	protein_coding	+	0.409673	2	1.52376	0.126587	14	FALSE	FALSE	2	scaffold_206:676305-676825,scaffold_206:677569-678393	0.472448	cds:intron	0.598404	0.407632	-1.02574	FALSE	NA	RORA,Creb3l2,CREB1,Creb3l2,Creb3l2,Esrrg(10.8,10.3,9.81,8.98,8.77,7.74)
102301578	LOC102301578	dysbindin-like	protein_coding	-	0.400364	1	37.8567	-0.0774795	6	FALSE	FALSE	1	scaffold_9:1335288-1335693	0.495074	5'reg:intron	0.340566	-0.108094	0.461808	FALSE	NA	NA
102311067	ep400	E1A binding protein p400	protein_coding	+	0.401005	5	30.4254	-0.0593775	4	FALSE	FALSE	1	scaffold_82:1449932-1450073	0.492958	3'reg	0.653053	-0.109922	0.243411	FALSE	NA	NA
102306472	LOC102306472	E3 ubiquitin-protein ligase HECW2-like	protein_coding	+	0.415942	5	42.8691	-0.0499597	23	FALSE	TRUE	1	scaffold_274:207445-207721	0.480144	intron	0.526948	-0.101974	0.280063	FALSE	NA	NA
102293563	LOC102293563	E3 ubiquitin-protein ligase pellino homolog 1-like	protein_coding	+	0.220228	1	52.541	-0.0687757	13	FALSE	FALSE	1	scaffold_635:97885-98277	0.56743	cds:intron	0.550421	0.119003	-0.31314	FALSE	NA	Vdr,CREB1,Rxra(12,9.94,5.25)
102290997	LOC102290997	E3 ubiquitin-protein ligase TRIM63-like	protein_coding	-	0.441571	1	1.17873	0.0912111	10	FALSE	FALSE	1	scaffold_492:159426-159802	0.562334	5'reg:cds:intron	0.518355	0.264087	-0.751561	FALSE	NA	NA
102311403	LOC102311403	E3 ubiquitin/ISG15 ligase TRIM25-like	protein_coding	-	0.428481	1	0.866258	0.00681493	3	FALSE	TRUE	1	scaffold_1:1111833-1112241	0.555012	3'reg:cds:intron	0.424935	-0.143614	0.492306	TRUE	NA	NA
102290672	elf2	E74-like factor 2 (ets domain transcription factor)	protein_coding	+	0.423422	10	20.1734	-0.16963	6	TRUE	FALSE	1	scaffold_27:325718-326085	0.486413	3'reg	0.698894	-0.112418	0.232563	TRUE	NA	ESR2,Nr1h3::Rxra(12.3,11.8)
102293033	ebf1	early B-cell factor 1	protein_coding	-	0.427298	5	30.9801	-0.0428596	5	TRUE	FALSE	2	scaffold_14:958342-958918,scaffold_14:965619-966218	0.491668	intron	0.363849	0.127093	-0.957801	TRUE	12338	Esrrg,Rxra,Rxra(9.04,5.72,5.16)
102294481	eml2	echinoderm microtubule associated protein like 2	protein_coding	+	0.38565	3	84.0936	0.0589631	15	FALSE	FALSE	1	scaffold_146:339953-340206	0.503937	intron	0.600923	-0.150724	0.363773	FALSE	NA	CREB3,Creb3l2(15.3,12.1)
102297552	LOC102297552	echinoderm microtubule-associated protein-like 1	protein_coding	-	0.433698	2	1.34607	-0.138459	1	FALSE	TRUE	1	scaffold_19:1805073-1805340	0.5	exon:intron	0.717895	0.146478	-0.295392	FALSE	NA	ESR2(9.91)
102301164	efr3a	EFR3 homolog A	protein_coding	+	0.426871	3	41.0991	-0.0745837	69	FALSE	FALSE	1	scaffold_165:935687-936314	0.488854	intron	0.682403	-0.126745	0.268731	TRUE	NA	ESRRB,Esrrg,NR3C1,GSX2,GSX2(9.52,9.38,7.63,7.38,7.3)
102313345	elac2	elaC ribonuclease Z 2	protein_coding	-	0.411549	1	16.548	-0.133301	9	FALSE	FALSE	1	scaffold_62:1832900-1833180	0.580071	5'reg	0.696594	-0.120904	0.251033	FALSE	NA	CREB1,Crem(11.5,11.1)
102290633	LOC102290633	elongation factor 1-delta-like	protein_coding	+	0.40669	8	121.107	0.00797801	NA	FALSE	FALSE	1	scaffold_1:1111833-1112241	0.555012	3'reg	0.424935	-0.143614	0.492306	TRUE	NA	NA
102305564	eftud1	elongation factor Tu GTP binding domain containing 1	protein_coding	-	0.435873	2	7.53073	0.0120513	48	FALSE	FALSE	1	scaffold_60:1064596-1065273	0.516224	intron	0.585391	-0.123302	0.305009	FALSE	NA	CREB1,ESRRA,GSX2,GSX2,Rxra(12.1,10.2,8.17,7.31,5.06)
102299003	elovl5	ELOVL fatty acid elongase 5	protein_coding	+	0.399418	1	15.5978	0.0987325	11	FALSE	FALSE	1	scaffold_9:4578397-4578704	0.415584	3'reg	0.718717	-0.317281	0.64754	TRUE	NA	Crem,NR3C1(10.9,7.12)
102293679	endog	endonuclease G	protein_coding	-	0.486766	1	14.068	-0.00897405	2	FALSE	FALSE	1	scaffold_1537:44228-44442	0.516279	intron	0.131038	-0.11227	1.32128	FALSE	NA	GSX2(7.36)
102314043	LOC102314043	endoplasmic reticulum-Golgi intermediate compartment protein 2-like	protein_coding	-	0.397533	2	59.2835	0.106227	1	FALSE	TRUE	1	scaffold_56:1901106-1901340	0.510638	5'reg	0.119362	-0.137215	1.88888	FALSE	NA	NA
102309076	LOC102309076	enhancer of polycomb homolog 1-like	protein_coding	+	0.367388	1	32.5697	-0.102454	11	FALSE	TRUE	1	scaffold_385:62055-62110	0.553571	intron	0.447007	-0.205235	0.674405	FALSE	NA	NR3C1(11)
102291614	epha7	EPH receptor A7	protein_coding	+	0.367095	2	37.5149	-0.0176251	12	FALSE	FALSE	1	scaffold_489:378894-379135	0.541322	intron	0.568159	-0.172518	0.441479	FALSE	NA	Rxra(5.15)
102297583	ephb6	EPH receptor B6	protein_coding	-	0.41445	1	11.751	0.00830426	20	FALSE	FALSE	1	scaffold_68:1604586-1605047	0.489177	5'reg:intron	0.407855	-0.145027	0.51851	FALSE	NA	CREB1,GSX2,Creb3l2,Rxra(9.94,8.27,7.99,6.35)
102306146	LOC102306146	ephrin type-B receptor 3-like	protein_coding	-	0.447645	1	91.781	0.0133816	14	FALSE	FALSE	1	scaffold_259:364265-364768	0.400794	5'reg	0.678172	-0.128661	0.27453	FALSE	NA	Esrrg,Esrrb,Rxra,NR3C1,GSX2(11.3,10.2,8.76,8.54,7.53)
102308579	LOC102308579	ephrin-A2-like	protein_coding	-	0.404417	2	12.4493	0.0720669	25	FALSE	TRUE	1	scaffold_75:943192-943495	0.460526	intron	0.708162	-0.120023	0.245103	FALSE	NA	Creb3l2,CREB1,Crem,GSX2(12.5,11.1,10.3,7.86)
102307687	LOC102307687	ER membrane protein complex subunit 3-like	protein_coding	-	0.449564	2	26.5829	0.074913	5	FALSE	FALSE	1	scaffold_206:769045-770792	0.433066	3'reg	0.844995	0.160304	-0.274519	TRUE	NA	Nr1h3::Rxra,NR2F1,HNF4A,GSX2,GSX2,Esrrg,GSX2,Rxra(18.2,16,15.1,10.3,8.9,7.47,7.47,6.53)
102299163	LOC102299163	ermin-like	protein_coding	+	0.366023	1	7.58446	0.0146035	NA	FALSE	FALSE	1	scaffold_807:141385-141855	0.498938	5'reg:cds:intron	0.377956	-0.104227	0.400397	FALSE	NA	Nr1h3::Rxra,NR3C1,Creb3l2(13.3,8.38,7.76)
102311670	epb41l5	erythrocyte membrane protein band 4.1 like 5	protein_coding	-	0.375981	4	7.88601	0.0862243	13	FALSE	FALSE	1	scaffold_74:1568741-1568783	0.581395	5'reg	0.849251	0.12987	-0.221052	FALSE	NA	NA
102313741	erf	Ets2 repressor factor	protein_coding	-	0.401584	1	10.4719	0.0895254	17	TRUE	FALSE	1	scaffold_68:306987-307436	0.466667	intron	0.601357	0.151532	-0.365477	FALSE	NA	NA
102299973	eef2kmt	eukaryotic elongation factor 2 lysine methyltransferase	protein_coding	+	0.488838	1	4.71174	-0.0863427	2	FALSE	FALSE	1	scaffold_62:266111-266583	0.458774	5'reg:cds:intron	0.699509	-0.166868	0.345802	TRUE	NA	Nr1h3::Rxra(12.2)
102305141	eefsec	eukaryotic elongation factor selenocysteine-tRNA-specific	protein_coding	-	0.328782	2	8.51301	-0.0782459	19	FALSE	FALSE	1	scaffold_395:215478-215646	0.60355	intron	0.503351	0.116784	-0.336237	FALSE	NA	Rxra(8.75)
102293215	LOC102293215	exostosin-1b	protein_coding	-	0.426044	1	14.5004	0.0810951	60	FALSE	FALSE	1	scaffold_200:358971-359593	0.540931	intron	0.380972	-0.12422	0.474643	FALSE	NA	CREB1,CREB1,Crem,AR(10.4,10.4,9.26,8.85)
102303579	extl3	exostosin-like glycosyltransferase 3	protein_coding	-	0.412757	1	27.9077	-0.053333	24	FALSE	FALSE	1	scaffold_185:961205-961568	0.458791	cds:intron	0.750276	-0.154124	0.297412	FALSE	NA	AR,GSX2,GSX2(11.7,9.14,8.08)
102299317	fbxo9	F-box protein 9	protein_coding	-	0.389834	1	85.9458	0.0156357	4	FALSE	FALSE	1	scaffold_9:4578397-4578704	0.415584	3'reg	0.718717	-0.317281	0.64754	TRUE	NA	CREB3,CREB3L1,Creb3l2,AR(19.1,17.4,11.9,10.8)
102292442	LOC102292442	F-box/LRR-repeat protein 20	protein_coding	-	0.401106	4	24.8331	-0.115866	7	FALSE	FALSE	1	scaffold_35:2552298-2552481	0.581522	cds:intron	0.596066	0.129667	-0.315088	FALSE	NA	NA
102289889	fam131b	family with sequence similarity 131 member B	protein_coding	+	0.390162	3	69.1172	-0.1866	12	FALSE	FALSE	1	scaffold_68:1402744-1402911	0.404762	intron	0.365013	0.132956	-0.531428	FALSE	NA	NR3C1(6.63)
102300752	fam3a	family with sequence similarity 3 member A	protein_coding	-	0.366278	1	29.0181	-0.0324527	1	FALSE	FALSE	1	scaffold_7:2816540-2816753	0.485981	cds:intron	0.67121	-0.153481	0.33134	FALSE	NA	CREB1,Esrrg(11.7,7.65)
102304964	LOC102304964	FAST kinase domain-containing protein 3-like	protein_coding	-	0.450565	3	1.75119	-0.0838336	3	FALSE	TRUE	1	scaffold_74:850926-851557	0.443038	5'reg	0.275126	0.141601	-0.759595	FALSE	NA	NR3C1,GSX2,AR(10.6,9.38,8.84)
102297334	fat1	FAT atypical cadherin 1	protein_coding	+	0.417121	8	40.211	0.0761386	14	FALSE	FALSE	1	scaffold_208:962736-963543	0.429455	intron	0.739174	-0.122443	0.239528	FALSE	NA	GSX2,GSX2,Rxra(9.03,7.73,5.32)
102290880	fat2	FAT atypical cadherin 2	protein_coding	-	0.438732	1	0.168979	-0.0132351	48	FALSE	FALSE	1	scaffold_391:232581-233009	0.554779	intron	0.619131	-0.137476	0.321672	FALSE	NA	Pparg::Rxra,NR3C1(13.7,9.59)
102304157	fcmr	Fc fragment of IgM receptor	protein_coding	+	0.338361	1	0.824579	-0.00293133	17	FALSE	FALSE	1	scaffold_913:125330-125751	0.457346	intron	0.711726	-0.12426	0.252522	TRUE	NA	RORA,Esrrg,GSX2,ESRRB,GSX2,Rxra,GSX2(13.8,11.8,9.96,9.41,9.19,7.68,7.66)
102295193	frrs1l	ferric-chelate reductase 1-like	protein_coding	-	0.425466	2	93.5707	-0.0136864	2	FALSE	FALSE	1	scaffold_228:443704-443967	0.518939	3'reg	0.695862	0.162488	-0.338422	FALSE	NA	Rxra(12.5)
102292224	fezf2	FEZ family zinc finger 2	protein_coding	-	0.448642	3	8.14567	-0.0693658	NA	TRUE	FALSE	1	scaffold_309:292241-292624	0.445312	5'reg:exon	0.210658	0.100424	-0.701239	FALSE	4775	NA
102314427	LOC102314427	fibroblast growth factor 14-like	protein_coding	+	0.400073	3	6.77846	-0.168992	38	FALSE	FALSE	1	scaffold_33:2866398-2866821	0.462264	intron	0.673578	-0.120927	0.259704	FALSE	NA	GSX2,Rxra(8.73,7.74)
102292914	flrt1	fibronectin leucine rich transmembrane protein 1	protein_coding	-	0.418886	4	25.7829	-0.048207	9	FALSE	FALSE	1	scaffold_3:3557668-3558613	0.488372	intron	0.514944	-0.109122	0.306873	FALSE	13170	GSX2(7.83)
102288827	flrt2	fibronectin leucine rich transmembrane protein 2	protein_coding	-	0.400819	2	19.201	-0.0916351	21	FALSE	FALSE	1	scaffold_16:2378603-2379134	0.490602	intron	0.48763	-0.139058	0.414238	FALSE	NA	NA
102308197	fkbp8	FK506 binding protein 8 38kDa	protein_coding	-	0.434885	1	48.3766	0.049227	2	FALSE	FALSE	1	scaffold_144:829538-829880	0.460641	cds:intron	0.595808	-0.157595	0.383851	FALSE	NA	AR,NR3C1,Creb5(14.2,8.54,6.99)
102312460	foxb2	forkhead box B2	protein_coding	-	0.462422	1	0.271729	-0.0333325	NA	TRUE	FALSE	1	scaffold_13:2588281-2588555	0.501818	5'reg:exon	0.240358	0.148757	-0.923141	FALSE	NA	NA
102309659	LOC102309659	forkhead box C1-A-like	protein_coding	+	0.465116	1	5.03243	0.141355	NA	TRUE	TRUE	1	scaffold_220:639540-639944	0.488889	3'reg	0.428292	-0.160527	0.5472	FALSE	NA	Creb3l2,Esrrg(12.9,9.45)
102311849	foxn3	forkhead box N3	protein_coding	-	0.429997	3	13.7377	-0.100951	35	TRUE	FALSE	3	scaffold_16:1758094-1758360,scaffold_16:1791251-1791583,scaffold_16:1806504-1806957	0.52306	3'reg:exon:intron	0.57087	-0.15149	0.385552	FALSE	NA	Rxra(5.34)
102307818	foxp1	forkhead box P1	protein_coding	+	0.414374	11	8.68226	0.179936	9	TRUE	FALSE	1	scaffold_393:416730-416980	0.414343	intron	0.825771	-0.117879	0.206297	FALSE	NA	AR(10.4)
102294239	LOC102294239	FRAS1-related extracellular matrix protein 1-like	protein_coding	-	0.375	6	4.70662	0.332366	24	FALSE	FALSE	1	scaffold_52:188660-190399	0.520115	5'reg	0.583601	0.11475	-0.284587	FALSE	29321	ESR2,ESR2,RORA,RORA,CREB1,ESR2,Crem,CREB1,Rxra,GSX2(15.3,11.7,11.6,11.2,11,9.89,9.08,8.89,8.57,7.3)
102288854	fras1	Fraser extracellular matrix complex subunit 1	protein_coding	+	0.327909	1	7.0423	-0.129839	190	FALSE	FALSE	1	scaffold_45:2355261-2355441	0.530387	intron	0.785476	-0.111163	0.204516	TRUE	NA	AR(9.8)
102301411	LOC102301411	G protein-activated inward rectifier potassium channel 1-like	protein_coding	+	0.374622	1	22.964	-0.015026	6	FALSE	FALSE	1	scaffold_44:2262014-2262271	0.406977	intron	0.61328	-0.168589	0.399119	FALSE	NA	NA
102288838	gabra5	gamma-aminobutyric acid (GABA) A receptor alpha 5	protein_coding	-	0.407657	3	247.841	0.0655808	5	FALSE	FALSE	2	scaffold_31:268543-268807,scaffold_31:286489-286999	0.431618	3'reg:cds:intron	0.666498	0.130077	-0.316766	FALSE	NA	GSX2,CREB1,Rxra,Rxra(10.9,9.25,6.45,4.91)
102314121	gabrb3	gamma-aminobutyric acid (GABA) A receptor beta 3	protein_coding	+	0.410031	4	11.8633	0.0615638	14	FALSE	FALSE	1	scaffold_31:286489-286999	0.448141	intron	0.503303	0.157166	-0.454225	FALSE	NA	CREB1,NR3C1(13.1,8)
102313823	gabrg3	gamma-aminobutyric acid (GABA) A receptor gamma 3	protein_coding	-	0.361249	2	3.49783	-0.163901	48	FALSE	FALSE	2	scaffold_31:268543-268807,scaffold_31:250844-251232	0.468473	5'reg:intron	0.737295	-0.013907	0.0571577	TRUE	NA	Esrrb,Esrrb,Crem,AR,Esrrg,Rxra,Rxra(10.8,10.7,10.1,9.37,8.24,7.41,4.91)
102291361	gabbr2	gamma-aminobutyric acid (GABA) B receptor 2	protein_coding	-	0.385266	1	111.5	0.0730713	66	FALSE	FALSE	1	scaffold_150:492938-493656	0.420028	intron	0.687916	-0.135943	0.286033	TRUE	NA	CREB1,Rxra,Crem(9.81,9.64,9.53)
102297141	LOC102297141	gamma-aminobutyric acid receptor subunit pi-like	protein_coding	-	0.366271	3	3.79072	0.00791735	7	FALSE	TRUE	2	scaffold_14:1180867-1181180,scaffold_14:1181492-1181677	0.490634	cds:intron	0.362959	0.342244	-1.48595	FALSE	NA	Rxra,CREB1(12.9,11)
102294658	LOC102294658	gamma-aminobutyric acid type B receptor subunit 1-like	protein_coding	+	0.24511	1	37.3917	0.0600382	46	FALSE	FALSE	1	scaffold_890:117455-118138	0.51462	intron	0.732369	-0.21194	0.420453	TRUE	NA	Rxra,ESRRA(12.7,9.95)
102298956	LOC102298956	gamma-glutamyltransferase 5-like	protein_coding	-	0.255877	1	0.459813	0.00114003	9	FALSE	TRUE	1	scaffold_82:2080645-2081010	0.505464	cds:intron	0.513823	0.150329	-0.42514	TRUE	NA	NA
102305293	LOC102305293	gamma-glutamyltransferase 5-like	protein_coding	-	0.325839	1	0.793977	-0.0490414	11	FALSE	TRUE	1	scaffold_1837:20196-20604	0.491443	5'reg:exon	0.767568	-0.311777	0.594269	FALSE	NA	NA
102300223	gdap1	ganglioside induced differentiation associated protein 1	protein_coding	-	0.381212	1	37.461	-0.00962801	4	FALSE	FALSE	1	scaffold_0:3013934-3014185	0.47619	5'reg	0.533803	-0.121131	0.328793	FALSE	NA	NA
102288644	LOC102288644	gastrula zinc finger protein XlCGF57.1-like	protein_coding	-	0.433306	3	11.5521	0.0878656	11	FALSE	TRUE	1	scaffold_466:377586-378121	0.419776	3'reg	0.611363	0.103952	-0.2459	FALSE	NA	NR2F1,HNF4A,ESR2,GSX2(14.6,13,11.3,8.85)
102289734	gmds	GDP-mannose 46-dehydratase	protein_coding	-	0.369277	1	26.9612	-0.0339735	89	FALSE	FALSE	2	scaffold_220:639540-639944,scaffold_220:792889-793347	0.490632	3'reg:intron	0.621611	-0.0144439	0.156823	FALSE	NA	Creb3l2,GSX2,GSX2,GSX2,NR3C1(12.9,9.45,9.16,7.62,6.71)
102309464	gtf2a1	general transcription factor IIA 1 19/37kDa	protein_coding	-	0.430975	1	23.7157	-0.0396106	2	FALSE	FALSE	1	scaffold_16:1758094-1758360	0.531835	5'reg	0.59315	-0.150202	0.367301	FALSE	NA	Rxra(5.34)
102297577	gtf2a2	general transcription factor IIA 2 12kDa	protein_coding	+	0.438776	1	74.1281	0.113159	2	FALSE	FALSE	1	scaffold_60:556033-556318	0.524476	5'reg	0.40523	-0.2871	1.06843	FALSE	NA	Rxra,Pparg::Rxra,HNF4A,Rxra,ESRRA,Esrrg(15.1,14.7,14.6,12.6,9.94,8.02)
102289578	gphn	gephyrin	protein_coding	+	0.355219	5	66.3846	0.0420741	58	FALSE	FALSE	1	scaffold_42:253764-254037	0.412409	intron	0.690129	-0.113124	0.237013	FALSE	NA	NA
102309404	gltscr2	glioma tumor suppressor candidate region gene 2	protein_coding	+	0.419821	1	14.344	0.101488	5	FALSE	FALSE	1	scaffold_79:446076-446615	0.496296	5'reg	0.813252	0.115139	-0.204597	FALSE	NA	NR3C1,GSX2,GSX2(11.5,8.2,7.87)
102292924	LOC102292924	glutamate receptor 4	protein_coding	+	0.404129	5	27.5733	-0.116819	114	FALSE	FALSE	1	scaffold_12:2581406-2581649	0.463115	exon:intron	0.77094	-0.136958	0.256972	FALSE	NA	NA
102294093	LOC102294093	glutamate receptor ionotropic delta-1-like	protein_coding	+	0.389497	1	31.7056	-0.00377643	311	FALSE	FALSE	3	scaffold_141:520771-521391,scaffold_141:523185-523636,scaffold_141:819984-820418	0.521679	intron	0.545706	-0.114135	0.319483	FALSE	NA	CREB1,GSX2,Rxra(9.81,8.16,7.99)
102291713	LOC102291713	glutamate receptor ionotropic kainate 2-like	protein_coding	-	0.304504	1	20.3315	-0.0765005	200	FALSE	FALSE	1	scaffold_557:258958-259014	0.54386	intron	0.740165	-0.155649	0.304509	FALSE	NA	NA
102307160	grik4	glutamate receptor ionotropic kainate 4	protein_coding	+	0.372024	3	16.9242	0.0304632	169	FALSE	FALSE	1	scaffold_11:1845467-1845882	0.463942	intron	0.760895	0.103444	-0.196439	TRUE	NA	AR,Esrrg,NR3C1,NR3C1(10.8,9.14,8.53,6.85)
102301729	LOC102301729	glutamate receptor ionotropic kainate 5-like	protein_coding	-	0.402585	1	6.97363	-0.191102	42	FALSE	FALSE	1	scaffold_621:222556-223361	0.486352	intron	0.369412	-0.109345	0.430191	FALSE	NA	AR,NR3C1(14.4,9.8)
102299548	grin2a	glutamate receptor ionotropic N-methyl D-aspartate 2A	protein_coding	+	0.37069	1	9.23459	-0.0571112	71	FALSE	FALSE	1	scaffold_340:383340-383653	0.512739	intron	0.679794	0.104861	-0.222984	FALSE	NA	NA
102310445	LOC102310445	glutamate receptor ionotropic NMDA 3B-like	protein_coding	-	0.393316	1	11.8224	0.136747	25	FALSE	FALSE	2	scaffold_75:1118478-1118566,scaffold_75:1119037-1119363	0.452513	intron	0.692529	0.133023	-0.277535	FALSE	NA	Esrrg(9.28)
102311236	gsk3b	glycogen synthase kinase 3 beta	protein_coding	+	0.405085	2	28.923	0.0210556	11	FALSE	FALSE	1	scaffold_431:202657-202825	0.485207	intron	0.789621	-0.11916	0.218129	FALSE	NA	NA
102312294	LOC102312294	glycogenin-1-like	protein_coding	+	0.39261	1	18.0978	-0.0124495	2	FALSE	FALSE	1	scaffold_75:1661515-1661818	0.532895	cds	0.754505	-0.174739	0.335626	FALSE	NA	NA
102296657	gtdc1	glycosyltransferase-like domain containing 1	protein_coding	-	0.388668	1	9.62123	-0.131301	19	FALSE	FALSE	1	scaffold_470:330484-331963	0.509459	3'reg	0.804509	0.233832	-0.422311	TRUE	NA	NR3C1,Rxra,CREB1(10.8,10,9.6)
102310492	LOC102310492	glypican-6-like	protein_coding	+	0.304483	1	17.0953	0.0914676	6	FALSE	TRUE	1	scaffold_14:3545115-3545389	0.461818	intron	0.644425	0.118777	-0.266668	FALSE	NA	RORA,Creb3l2,Crem(11.2,10.3,9.08)
102299530	golga4	golgin A4	protein_coding	-	0.411558	1	14.043	0.0879059	3	FALSE	FALSE	1	scaffold_9:2395080-2395393	0.442675	5'reg	0.608494	0.320469	-0.77814	FALSE	NA	NR3C1(8)
102292939	gadd45gip1	growth arrest and DNA-damage-inducible gamma interacting protein 1	protein_coding	-	0.414357	1	45.4504	0.0823888	8	FALSE	FALSE	1	scaffold_321:184190-184541	0.482955	5'reg	0.38624	-0.14952	0.565625	FALSE	NA	ESR2,GSX2(9.9,8.03)
102312039	LOC102312039	growth arrest-specific protein 8-like	protein_coding	-	0.403749	1	0.847888	-0.0900564	6	FALSE	TRUE	1	scaffold_8:4254719-4254952	0.555556	3'reg	0.530709	0.112694	-0.30751	FALSE	45711	NA
102301213	gsx2	GS homeobox 2	protein_coding	-	0.458141	1	0.717117	0.00341707	NA	TRUE	FALSE	1	scaffold_54:1822884-1823285	0.457711	5'reg	0.419691	0.186247	-0.651058	FALSE	26745	GSX2,GSX2,GSX2,Rxra,Rxra(8.62,7.89,7.33,6.98,5.58)
102293684	LOC102293684	GTP cyclohydrolase 1-like	protein_coding	-	0.593044	1	18.4838	-0.272486	NA	FALSE	TRUE	1	scaffold_1936:6783-7010	0.52193	5'reg	0.25318	-0.116766	0.677552	FALSE	NA	Crem(10.8)
102294646	LOC102294646	GTP-binding protein REM 2-like	protein_coding	+	0.415991	1	159.212	-0.1204	6	FALSE	FALSE	1	scaffold_54:1536369-1537126	0.489446	5'reg	0.463392	-0.110344	0.345174	FALSE	NA	CREB1,AR,GSX2,Creb5(13.8,12.4,8.68,7.24)
102289811	gna12	guanine nucleotide binding protein (G protein) alpha 12	protein_coding	-	0.421938	1	7.89626	-0.00300798	15	FALSE	FALSE	1	scaffold_104:870565-870901	0.501484	intron	0.537761	-0.158367	0.427975	FALSE	NA	NA
102305147	LOC102305147	guanine nucleotide-binding protein G(o) subunit alpha	protein_coding	+	0.414613	2	72.7748	-0.013421	6	FALSE	FALSE	1	scaffold_437:48465-48508	0.409091	intron	0.409578	-0.274785	1.00687	FALSE	NA	NA
102300662	gmpr	guanosine monophosphate reductase	protein_coding	-	0.42287	1	22.2268	-0.233204	4	FALSE	FALSE	1	scaffold_18:1644379-1645759	0.431571	3'reg	0.784884	0.167138	-0.308385	FALSE	NA	GSX2,NR3C1,GSX2,CREB1,AR,AR,Rxra(10.4,10.3,9.43,9.25,9.15,8.28,7.9)
102305374	haus2	HAUS augmin-like complex subunit 2	protein_coding	+	0.463063	1	21.9243	-0.030305	NA	FALSE	FALSE	1	scaffold_541:24422-24670	0.522088	3'reg	0.13618	0.116559	-1.31977	FALSE	NA	AR(9.18)
102296284	hax1	HCLS1 associated protein X-1	protein_coding	-	0.443262	2	30.307	-0.00801499	2	FALSE	FALSE	1	scaffold_87:458178-458564	0.534884	5'reg	0.835516	-0.122599	0.212074	FALSE	NA	CREB1(9.94)
102291771	hectd2	HECT domain containing E3 ubiquitin protein ligase 2	protein_coding	+	0.39985	1	16.8669	-0.0548458	23	FALSE	FALSE	1	scaffold_215:500398-500729	0.460843	3'reg	0.696827	0.163388	-0.339838	FALSE	NA	CREB1,AR,CREB1,Crem,AR,Creb5(13,12.4,11.7,10.9,10.1,7.25)
102294058	hltf	helicase-like transcription factor	protein_coding	-	0.407401	3	9.86898	-0.174531	8	FALSE	FALSE	1	scaffold_75:1661515-1661818	0.532895	3'reg	0.754505	-0.174739	0.335626	FALSE	NA	Rxra,AR(10.7,8.21)
102307398	LOC102307398	helix-loop-helix protein 2-like	protein_coding	-	0.396889	1	16.1216	0.0532684	NA	TRUE	FALSE	1	scaffold_441:296144-296688	0.524771	3'reg	0.506434	-0.143995	0.413001	FALSE	NA	NR3C1,GSX2(10.1,9.14)
102294153	LOC102294153	hematological and neurological expressed 1 protein-like	protein_coding	-	0.366881	1	131.83	0.0609865	12	FALSE	FALSE	1	scaffold_570:133266-133471	0.456311	5'reg	0.557868	-0.189384	0.494549	TRUE	NA	CREB1,Rxra,Esrrg,Rxra(11,7.68,7.67,7.06)
102307423	hhex	hematopoietically expressed homeobox	protein_coding	+	0.44047	1	0.980817	-0.0701434	1	TRUE	FALSE	1	scaffold_724:163159-163714	0.469424	cds:intron	0.413336	-0.17605	0.624032	FALSE	NA	Rxra(9.96)
102300854	LOC102300854	heme-binding protein 2-like	protein_coding	-	0.407262	2	21.5182	-0.066472	4	FALSE	TRUE	1	scaffold_6:3659933-3660207	0.549091	3'reg	0.595076	0.128839	-0.313584	FALSE	NA	GSX2,GSX2(11.2,8.61)
102301025	hmcn2	hemicentin 2	protein_coding	-	0.443573	2	1.4964	0.0729799	8	FALSE	FALSE	1	scaffold_82:785969-786772	0.521144	cds:intron	0.574207	-0.172887	0.437705	FALSE	NA	Creb3l2,Creb5,NR3C1,Rxra(12.1,8.22,8.06,6.65)
102288805	LOC102288805	heparan sulfate glucosamine 3-O-sulfotransferase 1-like	protein_coding	-	0.402846	1	11.5264	0.0241408	4	FALSE	FALSE	1	scaffold_158:583275-583698	0.509434	intron	0.62779	-0.109096	0.251342	FALSE	NA	NA
102311662	hlf	hepatic leukemia factor	protein_coding	-	0.441459	1	61.4192	-0.00511043	1	TRUE	FALSE	1	scaffold_62:1476731-1477143	0.455206	5'reg	0.331753	0.166983	-0.742099	FALSE	NA	RORA(var.2),RORA,CREB1,Creb3l2,Rxra(19.9,12.8,9.94,7.99,7.56)
102293385	LOC102293385	hepatitis A virus cellular receptor 1 homolog	protein_coding	+	0.471696	3	4.43782	-0.250551	9	FALSE	TRUE	3	scaffold_760:131031-131720,scaffold_760:133535-133828,scaffold_760:134186-134482	0.484452	5'reg:cds:intron	0.732738	0.0852577	-0.182537	TRUE	NA	Esrrb,Esrrb,Esrrg,Esrrg,ESRRA,Rxra,CREB1,RORA,ESRRB,Esrrb,Esrrb,Crem,Esrrg,ESRRB,AR,Rxra(13.2,13.1,12.4,12.3,11.5,11.3,11.1,11.1,10.8,10.8,10.7,10.3,9.69,9.38,8.65,5.55)
102294060	LOC102294060	hepatitis A virus cellular receptor 1 homolog	protein_coding	+	0.530855	2	0.446589	0.00271695	NA	FALSE	TRUE	2	scaffold_760:131031-131720,scaffold_760:133535-133828	0.475836	3'reg	0.709246	0.0646412	-0.156526	TRUE	NA	Esrrg,Esrrb,Esrrb,Esrrg,ESRRB,AR(12.4,10.8,10.7,9.69,9.38,8.65)
102292672	LOC102292672	hepatitis A virus cellular receptor 2 homolog	protein_coding	+	0.361923	3	15.1731	-0.338534	8	FALSE	TRUE	1	scaffold_760:111200-112827	0.4914	cds:intron	0.696225	0.297118	-0.625286	TRUE	NA	Rxra,Pparg::Rxra,ESR2,Creb3l2,CREB1,Rxra,CREB1,CREB1,AR,Creb5,Creb5,Rxra,GSX2,AR,NR3C1(14.9,14.3,14.1,11.9,11,9.96,9.94,9.94,9.89,9.62,9.61,8.96,8.77,8.58,7.93)
102294352	LOC102294352	hepatitis A virus cellular receptor 2 homolog	protein_coding	+	0.393134	2	1.02995	-0.121662	5	FALSE	TRUE	1	scaffold_760:153590-153984	0.475949	3'reg:cds:intron	0.393144	-0.535481	2.39782	FALSE	NA	GSX2,Creb3l2,Rxra(10.3,10.3,10.1)
102301168	hey2	hes-related family bHLH transcription factor with YRPW motif 2	protein_coding	+	0.436218	1	3.0816	-0.0474825	3	TRUE	FALSE	1	scaffold_199:153217-153894	0.628319	cds:intron	0.613415	-0.329777	0.795139	FALSE	NA	CREB1,CREB1(11.8,8.89)
102296341	LOC102296341	heterogeneous nuclear ribonucleoprotein K-like	protein_coding	-	0.400572	5	44.5174	0.10308	6	FALSE	FALSE	2	scaffold_17:2908804-2909083,scaffold_17:2917395-2917807	0.491525	cds:intron	0.580062	-0.132406	0.343709	FALSE	NA	ESR2,CREB1,GSX2,Esrrg,GSX2,Creb3l2,Rxra(10.1,9.94,9.37,8.25,8.13,7.99,7.76)
102310682	LOC102310682	heterogeneous nuclear ribonucleoprotein L-like	protein_coding	-	0.407946	1	59.5818	0.0299181	7	FALSE	FALSE	1	scaffold_194:918894-918922	0.62069	3'reg	0.80638	-0.175395	0.315045	FALSE	NA	NA
102299326	hnrnpu	heterogeneous nuclear ribonucleoprotein U (scaffold attachment factor A)	protein_coding	-	0.463976	1	136.644	-0.0175092	NA	FALSE	FALSE	1	scaffold_16:3133293-3133747	0.525275	3'reg	0.652488	-0.157255	0.3494	TRUE	NA	NA
102294052	LOC102294052	hippocampus abundant transcript-like protein 1	protein_coding	+	0.460293	1	23.0023	0.0322319	3	FALSE	FALSE	1	scaffold_599:296633-296883	0.533865	intron	0.736798	-0.123832	0.243044	FALSE	NA	CREB1,Crem(10.1,9.29)
102302254	hint1	histidine triad nucleotide binding protein 1	protein_coding	-	0.407246	1	428.82	-0.147702	1	FALSE	FALSE	1	scaffold_119:785748-785882	0.422222	5'reg:intron	0.254107	0.347309	-2.4106	TRUE	NA	NA
102301962	hm13	histocompatibility (minor) 13	protein_coding	-	0.44065	4	54.3058	0.233195	5	FALSE	FALSE	1	scaffold_206:473965-474032	0.441176	intron	0.677243	0.169418	-0.362802	FALSE	NA	NA
102312396	LOC102312396	histone deacetylase 4-like	protein_coding	+	0.384747	2	19.132	-0.145078	44	FALSE	FALSE	1	scaffold_455:304262-304793	0.597744	cds:intron	0.254671	-0.118212	0.68209	FALSE	NA	AR,NR3C1(9.09,8.21)
102299805	hdac7	histone deacetylase 7	protein_coding	+	0.395464	1	10.4228	-0.0521867	6	FALSE	FALSE	1	scaffold_130:731159-731636	0.495816	intron	0.458265	-0.12841	0.406934	FALSE	30274	Crem,CREB1,CREB1(11.6,10.4,9.82)
102308796	LOC102308796	histone H3.3	protein_coding	-	0.421896	1	143.494	-0.0537873	NA	FALSE	TRUE	1	scaffold_79:446076-446615	0.496296	5'reg	0.813252	0.115139	-0.204597	FALSE	NA	ESR2,GSX2(11.3,8.04)
102309100	LOC102309100	histone H3.3	protein_coding	-	0.408451	1	140.937	0.0056895	NA	FALSE	TRUE	1	scaffold_79:446076-446615	0.496296	3'reg:cds:intron	0.813252	0.115139	-0.204597	FALSE	NA	ESR2,GSX2(11.3,8.04)
102310314	hoxd3	homeobox D3	protein_coding	-	0.384687	5	0.0653118	-0.00116007	NA	TRUE	FALSE	1	scaffold_41:2108836-2109151	0.39557	exon:intron	0.187076	-0.210308	1.83478	FALSE	52125	NR3C1(9.79)
102310002	hoxd4	homeobox D4	protein_coding	-	0.403729	1	0.021419	-0.000447579	NA	TRUE	FALSE	1	scaffold_41:2108836-2109151	0.39557	3'reg	0.187076	-0.210308	1.83478	FALSE	52125	NR3C1(9.79)
102311375	LOC102311375	homeobox protein Hox-A4	protein_coding	-	0.413497	1	0.0298772	0.020299	NA	FALSE	FALSE	1	scaffold_97:1621679-1622251	0.528796	5'reg	0.210658	-0.169987	1.23432	FALSE	NA	Rxra,Rxra(8.6,6.2)
102312736	LOC102312736	homeobox protein Hox-A9	protein_coding	-	0.45004	1	0.0482499	0.0156423	NA	TRUE	FALSE	1	scaffold_97:1621679-1622251	0.528796	3'reg	0.210658	-0.169987	1.23432	FALSE	NA	Rxra,Rxra(8.6,6.2)
102304452	LOC102304452	homer protein homolog 1	protein_coding	+	0.393462	2	115.972	0.140741	11	FALSE	FALSE	1	scaffold_527:271227-271615	0.539846	intron	0.518949	-0.152708	0.427637	FALSE	NA	CREB1,HNF4A,CREB1,Crem(11.9,11.8,11.1,9.29)
102289960	LOC102289960	hormonally up-regulated neu tumor-associated kinase homolog	protein_coding	+	0.387819	2	0.444763	0.0724258	46	FALSE	FALSE	1	scaffold_19:3211193-3211899	0.480905	intron	0.629256	0.134362	-0.309231	FALSE	NA	CREB1,Crem,Creb3l2(10.4,10.3,9.35)
102294897	hcrtr2	hypocretin (orexin) receptor 2	protein_coding	-	0.361955	1	2.45035	-0.131298	16	FALSE	FALSE	1	scaffold_9:4366985-4367314	0.527273	intron	0.461361	-0.359727	1.18771	TRUE	NA	AR(12.4)
102298787	LOC102298787	inhibitor of nuclear factor kappa-B kinase subunit alpha-like	protein_coding	-	0.36801	1	23.9018	0.023102	8	FALSE	FALSE	1	scaffold_4:3937951-3938344	0.502538	3'reg	0.500771	-0.196443	0.573371	FALSE	NA	Rxra(15.1)
102306981	ino80	INO80 complex subunit	protein_coding	+	0.417075	2	11.5746	0.0200191	11	FALSE	FALSE	1	scaffold_19:564729-565068	0.532353	intron	0.653844	-0.16042	0.355755	FALSE	NA	Esrrg,Rxra,Rxra(8.62,7.74,6.4)
102298849	igf2	insulin-like growth factor 2	protein_coding	-	0.430355	1	31.483	-0.308722	2	FALSE	FALSE	1	scaffold_682:177460-177712	0.549407	5'reg	0.724417	-0.231479	0.46498	FALSE	NA	NR3C1(7.73)
102303481	LOC102303481	insulin-like growth factor-binding protein 1	protein_coding	-	0.467688	1	4.3571	-0.0515192	NA	FALSE	TRUE	1	scaffold_220:175503-175588	0.488372	cds:intron	0.662769	-0.135092	0.295089	FALSE	NA	NA
102302976	LOC102302976	insulin-like growth factor-binding protein 3	protein_coding	+	0.409606	2	1.15705	-0.0894573	13	FALSE	TRUE	1	scaffold_220:175503-175588	0.488372	3'reg	0.662769	-0.135092	0.295089	FALSE	NA	Esrrg,Rxra(8.16,5.37)
102312123	LOC102312123	interferon alpha/beta receptor 2-like	protein_coding	+	0.470981	3	1.99594	0.083813	7	FALSE	FALSE	1	scaffold_2504:4603-4879	0.527076	intron	0.266495	-0.113029	0.621319	TRUE	NA	NA
102310378	LOC102310378	interferon regulatory factor 2-binding protein 1-like	protein_coding	-	0.46665	1	23.2649	-0.157953	NA	FALSE	TRUE	1	scaffold_194:918894-918922	0.62069	3'reg:exon	0.80638	-0.175395	0.315045	FALSE	NA	NA
102314045	LOC102314045	interferon regulatory factor 2-binding protein-like A	protein_coding	-	0.536364	1	60.5038	0.0872786	NA	FALSE	FALSE	2	scaffold_541:309584-310176,scaffold_541:316922-317578	0.511517	3'reg:5'reg	0.370602	-0.124663	0.498756	FALSE	NA	AR,Rxra,NR3C1,HNF4A,Rxra,Esrrb,Esrrb,Esrrg,ESR2,CREB1,Rxra,CREB1,NR3C1,Creb5,GSX2,Rxra,Rxra(15,13.7,13.7,12.2,11,10.6,10.5,10.4,10,9.94,9.34,9.25,8.56,8.16,7.65,7.31,7)
102292631	il1rapl1	interleukin 1 receptor accessory protein-like 1	protein_coding	+	0.384463	1	41.5343	0.0292664	8	FALSE	FALSE	1	scaffold_332:6429-6657	0.454148	intron	0.779689	-0.138396	0.256757	FALSE	NA	Rxra,GSX2,GSX2(11.4,7.89,7.73)
102307990	LOC102307990	interleukin-10 receptor subunit beta-like	protein_coding	-	0.508925	1	5.65293	0.0533701	3	FALSE	TRUE	1	scaffold_3860:4578-4587	0.7	5'reg:exon	0.8265	0.13101	-0.229165	TRUE	NA	NA
106633366	iqsec2	IQ motif and Sec7 domain 2	protein_coding	+	0.432435	3	129.833	0.0385137	6	FALSE	FALSE	1	scaffold_120:908717-909093	0.490716	intron	0.444134	-0.145072	0.475501	FALSE	NA	CREB1,Crem,GSX2,Creb3l2,GSX2,Rxra,Rxra(10.4,9.68,7.85,7.78,7.77,5.72,4.96)
102308207	LOC102308207	IQ motif and SEC7 domain-containing protein 1-like	protein_coding	-	0.446453	1	82.3671	-0.0510959	19	FALSE	TRUE	1	scaffold_206:785593-786108	0.686047	cds	0.755419	-0.239425	0.461139	FALSE	NA	ESR2,Creb5,Rxra(10.9,8.25,6.88)
102294386	LOC102294386	iroquois-class homeodomain protein irx-1-like	protein_coding	-	0.421298	1	15.145	-0.046351	NA	TRUE	FALSE	1	scaffold_195:584017-584469	0.392936	cds:intron	0.559951	-0.141101	0.365484	FALSE	NA	GSX2(8.77)
102304817	idh3g	isocitrate dehydrogenase 3 (NAD+) gamma	protein_coding	+	0.331872	1	69.8344	0.0236298	5	FALSE	FALSE	1	scaffold_7:2816540-2816753	0.485981	5'reg	0.67121	-0.153481	0.33134	FALSE	NA	NR3C1,Rxra(13.8,8.44)
102312296	LOC102312296	junction plakoglobin-like	protein_coding	-	0.228042	1	55.3314	-0.034502	79	FALSE	FALSE	1	scaffold_735:135864-136038	0.44	intron	0.698784	-0.107232	0.221824	TRUE	NA	NA
102309560	jam3	junctional adhesion molecule 3	protein_coding	+	0.401442	1	44.6074	-0.0641087	4	FALSE	FALSE	1	scaffold_234:369169-369452	0.521127	intron	0.614068	-0.191234	0.452972	FALSE	NA	HNF4A,Rxra,Rxra(14.4,12,9)
102298006	LOC102298006	junctional adhesion molecule C-like	protein_coding	-	0.385973	1	39.2896	0.11889	19	FALSE	FALSE	1	scaffold_564:270138-270736	0.509182	intron	0.556748	-0.151699	0.395555	FALSE	NA	Rxra,CREB1,NR3C1,AR(11.7,11,10.9,8.27)
102300742	jph1	junctophilin 1	protein_coding	+	0.421057	1	18.3632	0.0303444	12	FALSE	FALSE	1	scaffold_0:3013934-3014185	0.47619	intron	0.533803	-0.121131	0.328793	FALSE	NA	NA
102307403	kat5	K(lysine) acetyltransferase 5	protein_coding	+	0.359346	3	15.4497	0.028156	3	FALSE	FALSE	1	scaffold_46:1530836-1532109	0.502355	3'reg	0.294995	-0.175147	0.883151	FALSE	NA	GSX2,Rxra,Rxra(7.68,7.59,5.44)
102297093	kdelc1	KDEL (Lys-Asp-Glu-Leu) containing 1	protein_coding	+	0.478182	2	32.5305	0.0430391	2	FALSE	FALSE	1	scaffold_74:223965-224688	0.53453	3'reg	0.446582	0.374629	-1.28981	FALSE	NA	Creb3l2,Esrrg(13.1,8.61)
102292406	klhl2	kelch-like family member 2	protein_coding	+	0.416441	1	25.8729	-0.13732	6	FALSE	FALSE	1	scaffold_208:342177-342242	0.439394	5'reg	0.843326	0.12152	-0.208248	FALSE	NA	NA
102307488	klhl29	kelch-like family member 29	protein_coding	+	0.400218	5	25.2388	-0.0892906	115	FALSE	FALSE	1	scaffold_19:2627300-2628225	0.488121	intron	0.621671	-0.119951	0.279235	FALSE	NA	Rxra,GSX2(8.84,7.85)
102304295	klhl34	kelch-like family member 34	protein_coding	-	0.475371	1	0.828331	0.0414343	NA	FALSE	FALSE	1	scaffold_140:1315738-1316011	0.507299	5'reg	0.463547	0.130308	-0.408261	FALSE	NA	Creb3l2,GSX2(14.4,8.15)
102292434	krt222	keratin 222 type II	protein_coding	-	0.417038	2	27.4791	-0.0792617	28	FALSE	FALSE	1	scaffold_27:1445344-1445543	0.505	3'reg	0.750028	-0.176996	0.342048	TRUE	NA	Esrrg(8.9)
102301127	khk	ketohexokinase (fructokinase)	protein_coding	-	0.406772	1	67.0184	-0.0400173	3	FALSE	FALSE	2	scaffold_591:310691-310910,scaffold_591:315804-315889	0.486364	3'reg:exon	0.792075	-0.156282	0.285877	FALSE	NA	Creb3l2,RORA,ESR2,GSX2,Rxra(11.6,11.2,10,7.32,5.28)
102295921	kiaa0513	KIAA0513 ortholog	protein_coding	-	0.420138	2	63.1304	-0.00817294	17	FALSE	FALSE	1	scaffold_225:750413-750526	0.54386	intron	0.343361	0.110342	-0.467674	FALSE	NA	GSX2,Creb5(7.34,7.09)
102303926	kiaa1211l	KIAA1211-like ortholog	protein_coding	+	0.444614	2	1.03684	0.0780132	NA	FALSE	FALSE	1	scaffold_332:454662-455177	0.507752	5'reg:exon	0.751318	-0.173766	0.335168	FALSE	NA	AR,HNF4A,Crem(13.9,12.9,9.08)
102311699	kiaa1919	KIAA1919 ortholog	protein_coding	-	0.412567	2	28.6145	0.0577212	7	FALSE	FALSE	1	scaffold_125:981175-981918	0.526882	3'reg	0.572341	-0.147215	0.37315	FALSE	NA	Esrrb,Esrrb,ESRRA,Esrrg,ESRRB,Rxra(14.1,14.1,13.1,11.9,9.35,7.67)
102307446	LOC102307446	kin of IRRE-like protein 1	protein_coding	-	0.435278	2	63.9758	-0.0761443	12	FALSE	TRUE	1	scaffold_132:1306660-1307085	0.469484	intron	0.798462	0.110311	-0.199632	FALSE	NA	Esrrg(7.76)
102293902	kif1b	kinesin family member 1B	protein_coding	+	0.288043	1	198.748	-0.0660305	6	FALSE	FALSE	1	scaffold_7:4732436-4732737	0.5	intron	0.861945	-0.13597	0.228056	FALSE	NA	NA
102296030	LOC102296030	Krueppel-like factor 6	protein_coding	-	0.319425	1	40.3785	0.0873616	NA	TRUE	FALSE	1	scaffold_23:1160182-1160664	0.496894	intron	0.499003	-0.123803	0.359786	FALSE	32874	GSX2,Rxra(10.5,7.41)
102308345	kcnip2	Kv channel interacting protein 2	protein_coding	-	0.381045	3	35.2082	0.0505139	48	FALSE	FALSE	1	scaffold_293:156298-156389	0.586957	intron	0.503483	-0.149378	0.431213	FALSE	NA	NA
102305418	kcnip4	Kv channel interacting protein 4	protein_coding	-	0.386319	7	39.2538	-0.0382705	73	FALSE	FALSE	1	scaffold_181:532988-533241	0.555118	intron	0.736869	0.11026	-0.216279	TRUE	NA	NR3C1(9.04)
102297721	LOC102297721	L-rhamnose-binding lectin CSL3-like	protein_coding	-	0.432789	3	4.56361	0.127578	7	FALSE	TRUE	1	scaffold_124:214106-215120	0.481773	5'reg:cds:intron	0.757194	-0.291403	0.562225	TRUE	NA	AR,AR(9.65,7.87)
102295412	LOC102295412	L-threonine dehydratase biosynthetic IlvA-like	protein_coding	+	0.432136	2	2.129	0.0729428	NA	FALSE	FALSE	1	scaffold_10:3628617-3629152	0.44403	3'reg	0.780189	-0.111638	0.206789	TRUE	NA	Crem,Rxra,Rxra(9.94,6.48,5.29)
102295487	lats1	large tumor suppressor kinase 1	protein_coding	+	0.433733	2	9.45731	-0.0811301	4	FALSE	FALSE	1	scaffold_131:1319399-1319652	0.409449	cds:intron	0.419705	-0.12786	0.442952	FALSE	NA	AR,Rxra,NR3C1(14.8,7.43,6.94)
102289781	lamtor2	late endosomal/lysosomal adaptor MAPK and MTOR activator 2	protein_coding	-	0.252483	2	100.441	-0.0342599	2	FALSE	FALSE	1	scaffold_57:530283-530791	0.46169	3'reg	0.730046	0.129267	-0.256124	TRUE	NA	CREB1,NR3C1,NR3C1,Creb5(9.94,9.5,8.98,8.81)
102310004	ltbp3	latent transforming growth factor beta binding protein 3	protein_coding	-	0.337157	1	4.97927	-0.0873575	24	FALSE	FALSE	1	scaffold_46:1730933-1731444	0.507812	intron	0.693872	-0.161288	0.336872	FALSE	NA	CREB1,Creb5,Rxra(9.6,8.88,5.85)
102299013	LOC102299013	left-right determination factor 2-like	protein_coding	+	0.475927	1	0.970147	-0.0836638	NA	FALSE	FALSE	1	scaffold_16:3133293-3133747	0.525275	3'reg	0.652488	-0.157255	0.3494	TRUE	NA	Rxra(5.99)
102308498	lmod1	leiomodin 1 (smooth muscle)	protein_coding	+	0.452301	2	1.73915	-0.192177	2	FALSE	FALSE	1	scaffold_109:806662-806950	0.446367	3'reg	0.514423	0.109738	-0.308934	TRUE	NA	NA
102296855	lmln	leishmanolysin-like (metallopeptidase M8 family)	protein_coding	+	0.355101	1	15.6725	-0.0172677	4	FALSE	FALSE	1	scaffold_377:479150-479373	0.482143	cds:intron	0.574667	0.137407	-0.346617	FALSE	NA	Rxra(5.15)
102291769	lap3	leucine aminopeptidase 3	protein_coding	+	0.435086	1	25.5935	0.0666606	6	FALSE	FALSE	1	scaffold_208:342177-342242	0.439394	3'reg	0.843326	0.12152	-0.208248	FALSE	NA	NA
102296147	LOC102296147	leucine rich adaptor protein 1-like	protein_coding	+	0.407936	1	55.2261	-0.0133348	5	FALSE	TRUE	1	scaffold_439:116130-116407	0.478417	3'reg	0.693194	-0.111337	0.232218	FALSE	NA	Rarg(var.2),Esrrb,Esrrb,ESRRA,ESRRB,Esrrg,Esrra,ESR2,RORA,Crem,Rxra,CREB1,CREB1,Creb5,Rxra(17.9,17,17,16.6,15.9,15.7,15.5,13.5,12.9,12.8,11.4,11.3,9.6,6.99,6.7)
102292435	lingo2	leucine rich repeat and Ig domain containing 2	protein_coding	+	0.325543	2	51.0103	0.00551915	80	FALSE	FALSE	1	scaffold_29:2048811-2049063	0.525692	intron	0.671242	-0.211597	0.458606	TRUE	NA	Crem,AR,GSX2(11.6,10.3,7.7)
102296835	lrrc1	leucine rich repeat containing 1	protein_coding	-	0.39729	1	3.75435	-0.0982915	8	FALSE	FALSE	1	scaffold_9:4521647-4522141	0.434343	intron	0.606543	0.115381	-0.275272	FALSE	NA	NR3C1,ESR2(12.3,11.8)
102305772	lrrn1	leucine rich repeat neuronal 1	protein_coding	-	0.412813	2	25.1653	-0.144959	1	FALSE	FALSE	1	scaffold_549:128402-128678	0.458484	intron	0.496567	0.126752	-0.370278	FALSE	NA	GSX2(8.36)
102311587	LOC102311587	leucine-rich repeat and fibronectin type-III domain-containing protein 4-like	protein_coding	+	0.428228	2	26.6853	-0.070996	2	FALSE	FALSE	1	scaffold_88:995968-996164	0.441624	3'reg	0.757278	0.134527	-0.256966	FALSE	NA	NA
102298947	LOC102298947	leucine-rich repeat and immunoglobulin-like domain-containing nogo receptor-interacting protein 2	protein_coding	+	0.410829	4	46.6985	-0.0150158	17	FALSE	FALSE	2	scaffold_547:97125-97343,scaffold_547:68767-69114	0.490395	3'reg:intron	0.770074	-0.000228026	0.0304018	FALSE	NA	AR,AR,Rxra,GSX2,GSX2(14.1,8.7,7.91,7.73,7.33)
102288979	lgi3	leucine-rich repeat LGI family member 3	protein_coding	-	0.415338	1	31.2967	-0.00328715	4	FALSE	FALSE	1	scaffold_82:1677509-1677773	0.577358	5'reg	0.701513	-0.169692	0.350696	FALSE	NA	CREB1(9.77)
102302015	lnx1	ligand of numb-protein X 1 E3 ubiquitin protein ligase	protein_coding	+	0.412957	4	86.0262	-0.169384	6	FALSE	FALSE	1	scaffold_54:1913974-1914414	0.492063	intron	0.638784	-0.124597	0.2823	FALSE	NA	NA
102298371	LOC102298371	ligand-dependent corepressor-like	protein_coding	+	0.389323	1	10.4802	-0.12994	28	TRUE	TRUE	1	scaffold_276:458683-459029	0.489914	intron	0.246738	-0.105723	0.6279	FALSE	NA	Rxra,RORA,Esrrg,Esrrb,ESRRA,GSX2(11.4,11.2,10.2,10.2,9.63,7.92)
102313089	LOC102313089	LIM and calponin homology domains-containing protein 1-like	protein_coding	-	0.423151	6	47.0609	-0.0202234	18	FALSE	FALSE	1	scaffold_208:198580-198887	0.535714	cds:intron	0.473204	-0.157898	0.48594	FALSE	NA	RORA,Esrrb,Esrrg,Rxra(11.1,10.2,9.4,7.99)
102304333	LOC102304333	LIM domain and actin-binding protein 1-like	protein_coding	+	0.425393	2	3.40556	0.29257	12	FALSE	TRUE	2	scaffold_25:267615-267972,scaffold_25:270699-271291	0.5122	3'reg	0.69065	-0.0141797	0.00782612	TRUE	NA	ESR2,Creb3l2(13.1,10.6)
102305920	lmo1	LIM domain only 1 (rhombotin 1)	protein_coding	+	0.418281	1	69.0296	-0.108541	1	FALSE	FALSE	1	scaffold_204:803682-803875	0.515464	intron	0.561473	-0.156454	0.404637	FALSE	NA	NR3C1,GSX2(13.7,9.31)
102309852	lhx1	LIM homeobox 1	protein_coding	-	0.411833	1	16.9349	-0.176692	NA	TRUE	FALSE	1	scaffold_122:1521605-1521874	0.581481	cds:intron	0.374909	0.137916	-0.536826	FALSE	NA	CREB1,AR,Crem,ESRRB,Esrrg,Rxra(13.2,11.4,10.5,9.25,7.62,5.06)
102295046	LOC102295046	lipid phosphate phosphatase-related protein type 5	protein_coding	+	0.334797	3	40.7223	-0.164715	116	FALSE	FALSE	1	scaffold_545:221618-221845	0.460526	intron	0.81318	-0.222495	0.397228	TRUE	NA	Creb3l2,NR3C1(10.3,10.2)
102295835	LOC102295835	lipoma-preferred partner homolog	protein_coding	-	0.407734	3	2.94446	0.0483927	70	FALSE	FALSE	1	scaffold_31:730748-731514	0.542373	intron	0.522501	-0.116643	0.323414	FALSE	44182	Creb3l2,CREB1,Rxra(12.9,12.2,6.26)
102308128	lef1	lymphoid enhancer-binding factor 1	protein_coding	+	0.439681	1	4.57547	0.00741408	3	TRUE	FALSE	1	scaffold_277:160363-160752	0.453846	intron	0.747261	-0.149275	0.289161	FALSE	2827	NA
102309360	lyrm4	LYR motif containing 4	protein_coding	-	0.459157	1	44.7231	-0.0154168	19	FALSE	FALSE	1	scaffold_287:170265-170530	0.533835	intron	0.271891	-0.104528	0.561628	FALSE	NA	NA
102302550	lyrm7	LYR motif containing 7	protein_coding	+	0.366961	1	32.0712	0.022333	1	FALSE	FALSE	1	scaffold_119:785748-785882	0.422222	5'reg	0.254107	0.347309	-2.4106	TRUE	NA	NA
102313731	kdm7a	lysine (K)-specific demethylase 7A	protein_coding	+	0.420842	1	16.8083	0.041618	5	FALSE	FALSE	2	scaffold_56:1901106-1901340,scaffold_56:1906933-1907135	0.51394	5'reg:intron	0.428472	-0.12643	1.05777	FALSE	NA	AR,NR3C1,GSX2,Rxra(9.28,9.04,8.35,5.08)
102288861	kmt2e	lysine (K)-specific methyltransferase 2E	protein_coding	+	0.445843	7	23.201	-0.0831884	1	FALSE	FALSE	1	scaffold_56:1962491-1962744	0.614173	cds	0.472028	0.144074	-0.443812	FALSE	NA	ESRRA,Esrrb,Esrrb,RORA,Rxra,Esrrg(13.2,12.9,12.9,11.6,9.36,8.79)
102310352	mb21d2	Mab-21 domain containing 2	protein_coding	+	0.500947	1	13.0641	-0.0974395	2	FALSE	FALSE	1	scaffold_105:844494-845141	0.493827	intron	0.439579	-0.102136	0.336729	FALSE	NA	NR3C1,Rxra(11.3,9.86)
102293804	macrod1	MACRO domain containing 1	protein_coding	+	0.396708	2	10.6826	0.167647	80	FALSE	FALSE	1	scaffold_3:3557668-3558613	0.488372	intron	0.514944	-0.109122	0.306873	FALSE	13170	NA
102306535	macrod2	MACRO domain containing 2	protein_coding	+	0.402798	1	60.6187	0.0147976	83	FALSE	FALSE	1	scaffold_201:567939-568204	0.5	intron	0.824497	0.116351	-0.203929	FALSE	NA	NA
102305089	LOC102305089	MAGUK p55 subfamily member 2-like	protein_coding	+	0.391147	4	62.9763	0.0227547	16	FALSE	FALSE	1	scaffold_149:176213-177603	0.439252	intron	0.714463	-0.123151	0.249294	TRUE	NA	NR3C1,GSX2,GSX2,Rxra,Rxra(10.3,8.75,8.27,7.96,5.98)
102289705	mmp24	matrix metallopeptidase 24 (membrane-inserted)	protein_coding	-	0.42634	4	23.7775	-0.0835663	39	FALSE	FALSE	2	scaffold_100:592029-593079,scaffold_100:595196-595724	0.465638	3'reg	0.54097	-0.160052	0.475038	TRUE	NA	CREB1,Crem,RORA(var.2),RORA,Creb3l2,CREB1,GSX2,Esrrg,GSX2,Rxra(13.3,13.3,12.6,11.8,11.7,11.3,9.04,8.29,7.71,5.68)
102294024	LOC102294024	matrix-remodeling-associated protein 5-like	protein_coding	+	0.429668	2	1.60016	0.00395883	2	FALSE	FALSE	1	scaffold_22:2672246-2672536	0.52921	intron	0.278783	-0.22872	1.25764	FALSE	NA	NA
102311647	mcf2l	MCF.2 cell line derived transforming sequence-like	protein_coding	+	0.398592	2	22.445	-0.00364493	26	FALSE	FALSE	1	scaffold_33:2791289-2791664	0.441489	cds:intron	0.433559	-0.1237	0.414446	FALSE	NA	ESR2(9.94)
102292097	med28	mediator complex subunit 28	protein_coding	+	0.270858	1	44.0927	-0.0459519	2	FALSE	FALSE	1	scaffold_208:342177-342242	0.439394	3'reg:exon	0.843326	0.12152	-0.208248	FALSE	NA	NA
102298439	LOC102298439	metabotropic glutamate receptor 6-like	protein_coding	+	0.424303	1	0.478502	-0.0381475	21	FALSE	FALSE	1	scaffold_126:266328-266908	0.471601	intron	0.494341	-0.156812	0.46154	FALSE	NA	Rxra,CREB1,GSX2,GSX2(11.7,11,8.84,8.31)
102296034	mthfr	methylenetetrahydrofolate reductase (NAD(P)H)	protein_coding	+	0.362085	2	21.4496	0.128506	14	FALSE	FALSE	1	scaffold_349:456230-456515	0.451049	5'reg	0.847741	0.112337	-0.191458	FALSE	NA	NA
102301771	map1a	microtubule-associated protein 1A	protein_coding	+	0.372335	2	197.091	-0.016517	42	FALSE	FALSE	1	scaffold_235:528463-528758	0.530405	5'reg:cds:intron	0.582982	-0.116657	0.289658	FALSE	NA	NR3C1(8.99)
102289154	LOC102289154	microtubule-associated protein 2-like	protein_coding	-	0.418748	8	35.4269	0.010716	48	FALSE	TRUE	1	scaffold_34:2132160-2132868	0.459803	intron	0.356252	-0.104833	0.427641	FALSE	NA	AR,NR3C1(12.2,10.7)
102294047	LOC102294047	microtubule-associated protein 4-like	protein_coding	+	0.302535	1	29.8823	0.0300163	76	FALSE	FALSE	2	scaffold_531:215552-216226,scaffold_531:227172-227437	0.481676	intron	0.518329	0.0774751	-0.425194	TRUE	NA	NR3C1,Rxra,AR,NR3C1(13.3,12.8,12.6,10.5)
102310672	LOC102310672	microtubule-associated protein RP/EB family member 3-like	protein_coding	-	0.46378	7	2.55714	0.0605937	8	FALSE	TRUE	1	scaffold_153:209261-210291	0.478177	exon:intron	0.488778	-0.20376	0.610368	TRUE	NA	ESR2,ESR2,Rxra,NR3C1,AR(13.5,13.5,11.2,10.3,8.53)
102304332	mitd1	MIT microtubule interacting and transport domain containing 1	protein_coding	+	0.388387	1	4.57556	-0.16582	3	FALSE	FALSE	1	scaffold_332:454662-455177	0.507752	3'reg	0.751318	-0.173766	0.335168	FALSE	NA	AR,HNF4A,Crem(13.9,12.9,9.08)
102309363	LOC102309363	mitochondrial basic amino acids transporter-like	protein_coding	-	0.383542	1	3.96783	0.0523424	4	FALSE	FALSE	1	scaffold_19:940430-940839	0.434146	5'reg	0.345358	-0.179267	0.766397	TRUE	NA	NR3C1(6.92)
102310069	micu2	mitochondrial calcium uptake 2	protein_coding	+	0.38173	1	16.8698	0.0855118	7	FALSE	FALSE	1	scaffold_194:918894-918922	0.62069	3'reg	0.80638	-0.175395	0.315045	FALSE	NA	NA
102301766	mrps23	mitochondrial ribosomal protein S23	protein_coding	+	0.393569	1	47.1372	0.0576989	11	FALSE	FALSE	1	scaffold_218:206966-207178	0.568075	5'reg	0.684072	-0.19917	0.423051	TRUE	NA	AR,Rxra(7.97,5.98)
102302192	LOC102302192	mitogen-activated protein kinase 3	protein_coding	-	0.420093	3	173.344	-0.0119475	3	FALSE	FALSE	1	scaffold_295:124920-125236	0.457413	intron	0.837082	-0.106896	0.184485	FALSE	NA	Rxra(8.57)
102308403	mapkap1	mitogen-activated protein kinase associated protein 1	protein_coding	-	0.347068	1	29.4711	0.0317529	24	FALSE	FALSE	1	scaffold_101:1064457-1064946	0.534694	3'reg	0.542766	0.147112	-0.393451	FALSE	NA	AR,NR3C1,AR,NR3C1,Rxra,Rxra(10.1,9.6,9.35,9.23,5.62,5.18)
102305946	map3k7	mitogen-activated protein kinase kinase kinase 7	protein_coding	-	0.341242	1	17.3972	0.0652814	21	FALSE	FALSE	1	scaffold_329:612896-613101	0.475728	3'reg	0.425484	0.145542	-0.498391	TRUE	NA	NA
102307618	map4k5	mitogen-activated protein kinase kinase kinase kinase 5	protein_coding	-	0.404993	10	31.1591	0.11351	7	FALSE	FALSE	1	scaffold_477:83689-84021	0.456456	cds:intron	0.817006	-0.117937	0.20862	FALSE	NA	Rxra(8.13)
102292274	LOC102292274	MOB kinase activator 1B	protein_coding	+	0.39662	1	43.496	0.161702	1	FALSE	FALSE	1	scaffold_110:40759-41080	0.444099	intron	0.580158	-0.112957	0.281786	FALSE	NA	NA
102309287	mob2	MOB kinase activator 2	protein_coding	+	0.427212	5	37.0336	-0.00573184	8	FALSE	FALSE	2	scaffold_539:106985-107182,scaffold_539:121295-121542	0.501527	intron	0.520682	-0.154942	0.457294	FALSE	NA	Nr1h3::Rxra(19.4)
102312992	LOC102312992	MOB kinase activator 3A	protein_coding	+	0.447321	2	19.8566	-0.0456862	2	FALSE	FALSE	1	scaffold_248:563860-564204	0.385507	3'reg	0.531735	0.114705	-0.312432	FALSE	NA	AR,Rxra(8.33,6.14)
102297852	LOC102297852	MORN repeat-containing protein 4-like	protein_coding	-	0.280276	2	4.56239	0.0913819	17	FALSE	FALSE	1	scaffold_276:458683-459029	0.489914	5'reg	0.246738	-0.105723	0.6279	FALSE	NA	Esrrb,Esrrb,Pparg::Rxra,Esrrg,ESRRA,ESRRB,RORA,GSX2,GSX2,Rxra(15,15,14.6,13.2,12.2,11.6,10.5,7.96,7.35,7.06)
102310165	msi1	musashi RNA-binding protein 1	protein_coding	-	0.456455	3	26.8585	0.113322	1	FALSE	FALSE	1	scaffold_154:151895-152439	0.477064	intron	0.634254	-0.166772	0.381554	FALSE	NA	CREB1(10.7)
102298968	msi2	musashi RNA-binding protein 2	protein_coding	-	0.376227	11	11.343	-0.1164	74	FALSE	FALSE	1	scaffold_96:1354455-1354743	0.429066	intron	0.548175	-0.12559	0.331987	FALSE	NA	RORA,Esrrg,Crem,ESRRA,Rxra,Esrrb,Esrrb,ESRRB,CREB1,AR,Creb5(14.8,12.3,11.6,11.5,11.3,11.2,11.1,10.8,10.4,7.87,7.3)
102293649	myt1	myelin transcription factor 1	protein_coding	-	0.306687	4	17.8804	-0.110285	73	TRUE	FALSE	2	scaffold_496:198799-199220,scaffold_496:205344-205685	0.482255	cds:intron	0.533583	0.00517174	-0.19296	FALSE	30576	NA
102313321	myt1l	myelin transcription factor 1-like	protein_coding	+	0.444203	11	27.3747	-0.0412955	42	TRUE	FALSE	2	scaffold_330:566665-566930,scaffold_330:589622-589875	0.492392	intron	0.6714	0.0338736	-0.0234253	FALSE	20563	GSX2,GSX2(8.11,7.34)
102308625	mllt10	myeloid/lymphoid or mixed-lineage leukemia%3B translocated to 10	protein_coding	-	0.410668	3	8.64086	-0.0180097	4	TRUE	FALSE	3	scaffold_0:1660037-1660117,scaffold_0:1660524-1660765,scaffold_0:1661372-1661963	0.520688	cds:intron	0.534764	0.155659	-0.428508	FALSE	33852	Pparg::Rxra,AR,GSX2,GSX2,Rxra(14.3,12.5,7.64,7.51,7.29)
102290412	LOC102290412	myocyte-specific enhancer factor 2D homolog	protein_coding	+	0.399112	5	38.8639	-0.0358005	14	TRUE	FALSE	1	scaffold_87:256818-257104	0.466899	intron	0.615612	0.130569	-0.307145	FALSE	NA	NA
102305523	myo6	myosin VI	protein_coding	-	0.419849	6	31.5175	0.0509278	88	FALSE	FALSE	1	scaffold_199:623307-624060	0.496021	intron	0.311284	-0.10522	0.492383	FALSE	NA	HNF4A,Esrra,CREB1,Esrrg,Crem,GSX2,Creb3l2(13.8,10.8,10.4,9.84,9.68,9.16,7.78)
102303576	LOC102303576	myosin-10	protein_coding	-	0.382159	9	34.0587	0.0585776	30	FALSE	TRUE	1	scaffold_170:868650-869205	0.467626	cds:intron	0.807904	-0.126055	0.225558	TRUE	NA	GSX2,GSX2(7.72,7.7)
102289245	LOC102289245	myosin-7-like	protein_coding	+	0.43973	3	0.125584	0.0369154	NA	FALSE	FALSE	2	scaffold_9:587740-588242,scaffold_9:588685-589458	0.525844	5'reg	0.501692	-0.336922	1.02604	FALSE	5034	Nr1h3::Rxra,Rxra,AR,GSX2,NR3C1(12.4,11.2,9.14,7.42,7.32)
102290867	necab1	N-terminal EF-hand calcium binding protein 1	protein_coding	-	0.387998	2	70.9664	-0.0443338	30	FALSE	FALSE	1	scaffold_18:1082059-1082100	0.52381	cds:intron	0.329537	-0.240581	1.10417	FALSE	NA	NA
102299247	LOC102299247	N-terminal EF-hand calcium-binding protein 1-like	protein_coding	+	0.39825	1	167.76	0.0981328	11	FALSE	TRUE	1	scaffold_491:216915-217297	0.483029	intron	0.467278	0.201616	-0.632413	FALSE	NA	NR3C1(7.89)
102309182	LOC102309182	NA	lncRNA	+	0.208609	7	16.4462	-0.00746156	7	FALSE	FALSE	1	scaffold_492:281072-281377	0.51634	3'reg	0.735665	0.115197	-0.226374	FALSE	NA	Nr1h3::Rxra(11.3)
102293899	LOC102293899	NA	lncRNA	-	0.408921	2	3.01971	0.0284429	4	FALSE	FALSE	1	scaffold_4:5005567-5005844	0.453237	5'reg	0.684181	0.113828	-0.240579	FALSE	NA	ESR2,Rxra(14.1,8.57)
102302092	LOC102302092	NA	lncRNA	-	0.412634	2	1.29649	0.0138683	5	FALSE	FALSE	1	scaffold_332:338661-339314	0.51682	intron	0.405382	-0.131644	0.472684	FALSE	NA	NA
106632365	LOC106632365	NA	lncRNA	+	0.389835	2	0.471955	0.112956	1	FALSE	FALSE	1	scaffold_549:128402-128678	0.458484	3'reg:exon	0.496567	0.126752	-0.370278	FALSE	NA	NA
106633471	LOC106633471	NA	lncRNA	+	0.365878	2	2.05836	-0.0654425	NA	FALSE	FALSE	1	scaffold_182:79367-79606	0.479167	5'reg	0.762331	-0.196504	0.37396	FALSE	NA	NA
102292803	LOC102292803	NA	lncRNA	-	0.365786	1	8.5303	0.0944065	NA	FALSE	FALSE	1	scaffold_151:447505-447855	0.413105	5'reg	0.51375	-0.137702	0.38903	FALSE	NA	RORA(var.2),RORA,GSX2(18.2,13.2,7.89)
102293471	LOC102293471	NA	lncRNA	+	0.402475	1	55.6789	-0.0707853	NA	FALSE	FALSE	1	scaffold_81:950208-950446	0.472803	5'reg	0.557314	0.276389	-0.730707	FALSE	NA	NR3C1,AR,Rxra(9.25,9.01,9)
102294361	LOC102294361	NA	lncRNA	+	0.297943	1	1.33715	0.128037	1	FALSE	FALSE	1	scaffold_1118:29889-30201	0.43131	3'reg	0.733768	-0.202762	0.401226	TRUE	NA	NA
102295327	LOC102295327	NA	lncRNA	+	0.376164	1	1.79919	0.0142102	3	FALSE	FALSE	1	scaffold_332:85263-85808	0.43956	3'reg	0.432238	-0.16171	0.546174	FALSE	NA	Esrrg,Esrrb,Esrrb,Esrra,ESRRB,CREB1,CREB1,ESRRA,AR(11.7,11.1,11.1,11,10.5,9.96,9.96,9.73,8.9)
102302225	LOC102302225	NA	lncRNA	+	0.397386	1	75.956	-0.164416	2	FALSE	FALSE	1	scaffold_51:1429284-1429777	0.47166	intron	0.595979	-0.175559	0.428092	FALSE	41573,41574	GSX2,GSX2,GSX2(10.1,8.41,7.79)
102303233	LOC102303233	NA	lncRNA	-	0.393801	1	0.811674	-0.0446949	16	FALSE	FALSE	1	scaffold_74:723242-723548	0.566775	intron	0.6004	-0.130634	0.315147	TRUE	NA	NA
102307589	LOC102307589	NA	lncRNA	+	0.399249	1	0.136623	0.00635486	5	FALSE	FALSE	1	scaffold_14:162561-162989	0.494172	5'reg	0.247606	0.434725	-3.94244	FALSE	NA	CREB1,Crem(10.5,7.62)
102308819	LOC102308819	NA	lncRNA	+	0.436743	1	1.1727	0.0193222	NA	FALSE	FALSE	1	scaffold_122:945844-946852	0.443013	intron	0.456677	-0.17084	0.546135	FALSE	NA	RORA,Esrrg,AR,Esrrb,Esrrb,GSX2,Esrra,ESRRB,Esrrg,GSX2,Rxra,GSX2,GSX2(13.1,12.6,11,10.9,10.8,9.84,9.76,9.69,9.25,9.12,8.91,8.76,7.7)
102309997	LOC102309997	NA	lncRNA	+	0.396254	1	2.66784	0.035199	5	FALSE	FALSE	1	scaffold_34:1244492-1245084	0.416526	5'reg:intron	0.266835	-0.147758	0.820286	FALSE	NA	GSX2,Rxra,Rxra(10.2,7.13,4.98)
102310024	LOC102310024	NA	lncRNA	-	0.242414	1	11.7155	-0.0762043	5	FALSE	FALSE	1	scaffold_703:61172-61494	0.458204	5'reg:exon:intron	0.21377	-0.111513	0.770376	FALSE	NA	NA
102310329	LOC102310329	NA	lncRNA	+	0.361398	1	0.249237	0.0263946	3	FALSE	FALSE	1	scaffold_66:1514202-1514630	0.477855	5'reg:exon:intron	0.646331	-0.1052	0.235341	FALSE	NA	Rxra,ESRRA,AR,AR,Esrrg,NR3C1(11.5,9.57,8.87,8.54,8.02,7.03)
102310435	LOC102310435	NA	lncRNA	-	0.436348	1	1.34591	0.0370402	3	FALSE	FALSE	2	scaffold_539:106985-107182,scaffold_539:121295-121542	0.501527	3'reg:intron	0.520682	-0.154942	0.457294	FALSE	NA	ESR2,Rxra(12.4,6.21)
102310926	LOC102310926	NA	lncRNA	+	0.402723	1	7.80968	0.0502821	1	FALSE	FALSE	1	scaffold_38:972572-972901	0.521212	5'reg	0.331986	-0.163426	0.725079	FALSE	29888	NA
102310931	LOC102310931	NA	lncRNA	+	0.408053	1	0.974004	-0.0492742	2	FALSE	FALSE	1	scaffold_437:371667-371928	0.526718	3'reg	0.500812	0.117755	-0.340793	FALSE	NA	GSX2,GSX2(7.95,7.75)
102311357	LOC102311357	NA	lncRNA	+	0.431354	1	0.108126	-0.0141471	3	FALSE	FALSE	1	scaffold_62:1476731-1477143	0.455206	5'reg	0.331753	0.166983	-0.742099	FALSE	NA	Crem,CREB1,CREB1(11.6,10.4,10.4)
106632423	LOC106632423	NA	lncRNA	-	0.408967	1	0.891331	-0.0578564	6	FALSE	FALSE	1	scaffold_653:171611-171809	0.577889	exon	0.41654	-0.193052	0.681009	FALSE	NA	Esrrb,Esrrb,ESRRA,Esrrg,Rxra(13,13,12.3,10.1,5.15)
106633156	LOC106633156	NA	lncRNA	+	0.433047	1	5.14537	0.0676877	1	FALSE	FALSE	1	scaffold_36:303349-303702	0.460452	5'reg	0.46877	-0.185379	0.57814	TRUE	NA	NR3C1,GSX2(13.8,8.2)
106633212	LOC106633212	NA	lncRNA	-	0.372773	1	26.28	0.054669	NA	FALSE	FALSE	2	scaffold_51:567408-567820,scaffold_51:565504-565782	0.459415	5'reg:intron	0.243858	0.143178	-0.910966	FALSE	NA	Rxra,GSX2(12.3,8.15)
106633225	LOC106633225	NA	lncRNA	-	0.504329	1	0.353405	-0.00560483	1	FALSE	FALSE	1	scaffold_60:2134583-2134915	0.558559	intron	0.398795	-0.136087	0.497174	FALSE	48549	NA
106633386	LOC106633386	NA	lncRNA	+	0.459782	1	4.57482	0.0505368	NA	FALSE	FALSE	1	scaffold_126:354255-354431	0.497175	5'reg	0.402385	-0.194894	0.712927	FALSE	NA	NA
106633437	LOC106633437	NA	lncRNA	+	0.305825	1	1.14607	-0.0193175	5	FALSE	FALSE	1	scaffold_160:1055489-1055881	0.473282	5'reg	0.406878	0.129197	-0.46201	FALSE	NA	GSX2(7.59)
106633444	LOC106633444	NA	lncRNA	-	0.34684	1	1.53779	0.117112	12	FALSE	FALSE	1	scaffold_164:725074-725535	0.487013	5'reg	0.307711	-0.224683	1.10436	FALSE	NA	NR3C1,GSX2,GSX2(9.66,9.43,8.24)
102312486	LOC102312486	NADH dehydrogenase [ubiquinone] 1 beta subcomplex subunit 9-like	protein_coding	+	0.349086	1	269.889	0.126868	4	FALSE	FALSE	1	scaffold_427:486669-486791	0.626016	3'reg	0.796003	-0.212205	0.386907	FALSE	NA	NA
102290803	LOC102290803	nectin-2-like	protein_coding	-	0.42715	2	47.7747	-0.110227	14	FALSE	TRUE	1	scaffold_68:540122-540413	0.493151	intron	0.480968	-0.111197	0.33504	FALSE	NA	NA
102290627	LOC102290627	netrin-1	protein_coding	-	0.396577	2	1.78263	-0.0439159	6	FALSE	FALSE	1	scaffold_170:106824-107233	0.331707	intron	0.565641	-0.138565	0.355201	FALSE	NA	GSX2,Rxra(7.93,6.59)
102293624	ncam2	neural cell adhesion molecule 2	protein_coding	-	0.344954	1	53.4846	-0.132518	280	FALSE	FALSE	1	scaffold_353:467467-467805	0.486726	intron	0.848974	0.107505	-0.182933	FALSE	NA	ESR2,Rxra(14.5,6.87)
102302586	nrxn1	neurexin 1	protein_coding	-	0.352895	1	68.5278	-0.0505994	46	FALSE	FALSE	1	scaffold_9:2784693-2785601	0.480748	cds:intron	0.65882	-0.119072	0.261458	FALSE	NA	NR3C1,AR,HNF4A,GSX2,Rxra(12.3,11.4,11.4,7.88,5.92)
102308027	LOC102308027	neurexin-3b	protein_coding	+	0.410832	11	54.3367	-0.0367896	142	FALSE	FALSE	1	scaffold_16:1607638-1607916	0.501792	intron	0.637426	-0.124723	0.283192	FALSE	NA	GSX2(8.65)
102304911	nf1	neurofibromin 1	protein_coding	+	0.343078	4	30.616	-0.0485424	118	FALSE	FALSE	1	scaffold_218:300943-301019	0.493506	5'reg	0.714757	0.2786	-0.569625	TRUE	NA	NA
102295209	nlgn2	neuroligin 2	protein_coding	+	0.408994	1	53.5179	-0.00515909	112	FALSE	FALSE	2	scaffold_282:507484-507753,scaffold_282:670301-670543	0.460082	5'reg:cds:intron	0.703704	-0.12744	0.263384	FALSE	NA	Esrrg,GSX2,Rxra(7.96,7.7,4.94)
102290075	nlgn3	neuroligin 3	protein_coding	-	0.406737	2	26.7995	-0.0160913	36	FALSE	FALSE	1	scaffold_40:2581395-2581776	0.497382	intron	0.761641	-0.184765	0.351713	FALSE	11123	NR3C1,GSX2(8.92,7.88)
102313675	LOC102313675	neuroligin-2-like	protein_coding	+	0.376478	3	38.9457	-0.096227	30	FALSE	FALSE	1	scaffold_136:398109-398845	0.431479	3'reg:exon	0.556611	-0.206992	0.542822	FALSE	NA	Esrrb,Esrrb,ESRRA,Esrrg,NR3C1,ESRRB,Crem,RORA,Esrra,ESR2,CREB1,AR,AR,Rxra,NR3C1,Rxra,Rxra(16.1,16,14.9,14.3,14.2,12.5,12.1,12.1,11.8,10.5,10.1,9.37,9.07,8.91,8.83,8.62,5.94)
102289059	LOC102289059	neuronal membrane glycoprotein M6-b-like	protein_coding	-	0.379183	1	193.087	-0.0175759	13	FALSE	FALSE	1	scaffold_455:431714-432315	0.578073	3'reg	0.765411	-0.225691	0.42852	FALSE	NA	CREB1,Esrrb,Esrrb,CREB1,Esrrg(12.7,10.6,10.6,10.1,7.44)
102294650	LOC102294650	neuronal pentraxin-2-like	protein_coding	+	0.40703	2	20.1364	-0.0903016	3	FALSE	TRUE	1	scaffold_69:1672319-1672685	0.493188	intron	0.540809	0.148072	-0.397503	FALSE	NA	Creb3l2,GSX2(14.1,8.72)
102312882	LOC102312882	neuropilin-1a-like	protein_coding	+	0.408048	1	37.8347	-0.26377	38	FALSE	FALSE	1	scaffold_21:1426160-1426757	0.444816	intron	0.799359	0.119067	-0.215293	FALSE	NA	NR3C1,AR,Crem(14.2,12.7,7.69)
102310750	LOC102310750	neuropilin-2-like	protein_coding	+	0.428463	4	90.0338	0.0703774	32	FALSE	FALSE	1	scaffold_74:1417418-1418124	0.452617	intron	0.614021	-0.245806	0.585446	FALSE	NA	GSX2,GSX2(8.28,7.95)
102295147	nhp2	NHP2 ribonucleoprotein	protein_coding	+	0.280516	1	25.0024	0.0809557	8	FALSE	FALSE	1	scaffold_760:153590-153984	0.475949	5'reg	0.393144	-0.535481	2.39782	FALSE	NA	GSX2,Creb3l2,Rxra(10.3,10.3,10.1)
102298262	nhsl1	NHS-like 1	protein_coding	+	0.416548	10	14.0668	-0.0166092	21	FALSE	FALSE	2	scaffold_6:3567986-3568203,scaffold_6:3659933-3660207	0.531426	intron	0.605068	0.00304069	-0.0123403	FALSE	NA	GSX2(8.55)
102289166	nmnat2	nicotinamide nucleotide adenylyltransferase 2	protein_coding	-	0.465441	1	133.757	-0.160499	7	FALSE	FALSE	1	scaffold_466:377586-378121	0.419776	intron	0.611363	0.103952	-0.2459	FALSE	NA	NR2F1,HNF4A,ESR2,GSX2(14.6,13,11.3,8.85)
102312900	nek2	NIMA-related kinase 2	protein_coding	+	0.433138	2	0.41553	0.0499536	4	FALSE	FALSE	1	scaffold_42:1138641-1138898	0.51938	3'reg	0.642859	0.252454	-0.574008	FALSE	NA	NA
102298029	nipal2	NIPA-like domain containing 2	protein_coding	-	0.379841	2	8.80771	0.0300153	33	FALSE	FALSE	1	scaffold_114:176630-176884	0.513725	intron	0.561687	-0.193195	0.501202	FALSE	NA	GSX2,Rxra,Rxra(8.06,7.69,7.53)
102308561	nkx6-3	NK6 homeobox 3	protein_coding	+	0.430565	1	0.0139435	-0.00759562	NA	TRUE	FALSE	1	scaffold_50:1257578-1258508	0.447905	3'reg:cds:intron	0.567992	-0.121994	0.311064	FALSE	NA	AR,NR3C1,AR,Rxra,NR3C1,AR,NR3C1,GSX2,Crem(10.4,10.2,9.79,9.65,9.57,8.25,7.8,7.7,7.62)
102293140	noct	nocturnin	protein_coding	-	0.445528	7	9.775	-0.0973357	5	TRUE	FALSE	1	scaffold_27:325718-326085	0.486413	3'reg	0.698894	-0.112418	0.232563	TRUE	NA	CREB1,NR3C1(9.6,6.87)
102308810	nsun7	NOP2/Sun domain family member 7	protein_coding	+	0.418023	3	0.178422	-0.0439036	19	FALSE	FALSE	1	scaffold_94:881817-882111	0.457627	5'reg	0.690378	-0.117626	0.246403	FALSE	NA	Rxra,CREB1,Crem(12.3,11.1,10.3)
102307858	nuak1	NUAK family SNF1-like kinase 1	protein_coding	+	0.43878	1	31.3732	0.0946835	NA	FALSE	FALSE	1	scaffold_89:205875-206154	0.521429	5'reg	0.558468	-0.123328	0.319899	TRUE	NA	CREB1,Crem,Creb5,CREB1(13.3,13.3,13,11.3)
102294619	LOC102294619	nuclear distribution protein nudE-like 1-B	protein_coding	-	0.416291	1	28.7938	0.178578	1	FALSE	FALSE	1	scaffold_285:306029-306300	0.426471	5'reg	0.317529	-0.201391	0.947688	FALSE	NA	ESR2,CREB1,Rxra(11.3,11,7.81)
102306412	nfib	nuclear factor I/B	protein_coding	+	0.438855	5	36.6828	0.0804547	1	TRUE	FALSE	1	scaffold_88:582838-583447	0.516393	intron	0.349061	-0.111151	0.463338	FALSE	NA	GSX2,Esrrg,GSX2(8.48,7.7,7.66)
102293214	ncoa2	nuclear receptor coactivator 2	protein_coding	+	0.405271	8	18.0332	-0.144238	15	FALSE	FALSE	1	scaffold_0:3526105-3526674	0.491228	intron	0.446476	-0.178117	0.583371	FALSE	NA	Pparg::Rxra(14.9)
102290996	nr2f1	nuclear receptor subfamily 2 group F member 1	protein_coding	-	0.420554	2	186.36	0.000325058	NA	TRUE	FALSE	1	scaffold_51:577581-577898	0.449686	intron	0.374665	-0.184396	0.724917	FALSE	NA	Nr1h3::Rxra(13.6)
102303513	nr3c1	nuclear receptor subfamily 3 group C member 1 (glucocorticoid receptor)	protein_coding	+	0.36208	1	31.5182	-0.0660986	21	TRUE	FALSE	1	scaffold_405:45395-45814	0.42381	intron	0.630468	-0.162715	0.374428	FALSE	NA	RORA(var.2),RORA,Crem,Rxra(15.8,11.2,9.94,5.46)
102305437	nr6a1	nuclear receptor subfamily 6 group A member 1	protein_coding	-	0.301862	2	0.628219	-0.129815	54	TRUE	FALSE	1	scaffold_270:630960-631226	0.543071	intron	0.510119	-0.149303	0.425306	FALSE	NA	ESR2,ESR1,ESR2,NR3C1(14.9,13.7,12.1,10.5)
102309811	LOC102309811	nucleolar transcription factor 1-A-like	protein_coding	+	0.516024	2	72.3282	0.0224241	7	TRUE	FALSE	1	scaffold_492:281072-281377	0.51634	5'reg	0.735665	0.115197	-0.226374	FALSE	NA	Nr1h3::Rxra(11.3)
102295172	nup43	nucleoporin 43kDa	protein_coding	+	0.427682	1	27.0309	-0.126191	2	FALSE	FALSE	1	scaffold_131:1319399-1319652	0.409449	3'reg	0.419705	-0.12786	0.442952	FALSE	NA	AR,Rxra,NR3C1(14.8,7.43,6.94)
102294737	nacc1	nucleus accumbens associated 1 BEN and BTB (POZ) domain containing	protein_coding	-	0.402955	6	29.7026	-0.0860024	18	FALSE	FALSE	1	scaffold_493:379805-380351	0.526508	3'reg	0.26502	-0.12134	0.672458	FALSE	NA	Creb3l2(11.7)
102290447	orc1	origin recognition complex subunit 1	protein_coding	-	0.400109	1	1.56254	0.0278901	19	FALSE	FALSE	1	scaffold_223:452229-452536	0.483766	5'reg	0.0725856	0.121009	-3.46156	TRUE	NA	NA
102313463	otud7a	OTU deubiquitinase 7A	protein_coding	+	0.421333	2	19.6666	-0.189594	25	FALSE	FALSE	1	scaffold_98:1134400-1134452	0.433962	3'reg	0.63741	0.156296	-0.355544	FALSE	NA	NA
102308058	oxr1	oxidation resistance 1	protein_coding	-	0.401799	5	94.7424	-0.0489056	75	FALSE	FALSE	1	scaffold_63:457566-457759	0.505155	intron	0.901857	0.114752	-0.183817	FALSE	NA	AR(12.9)
102312050	LOC102312050	oxysterol-binding protein 2-like	protein_coding	-	0.325418	2	14.8675	-0.0889941	13	FALSE	FALSE	1	scaffold_13:3566151-3566375	0.582222	5'reg	0.655614	-0.241767	0.538169	FALSE	NA	NA
102289033	LOC102289033	oxysterol-binding protein-related protein 2-like	protein_coding	-	0.371533	4	28.7082	-0.0363543	9	FALSE	TRUE	1	scaffold_258:440027-440236	0.490476	5'reg	0.69322	-0.213285	0.447429	FALSE	NA	NR3C1(11)
102314252	LOC102314252	palmitoyltransferase ZDHHC5-like	protein_coding	-	0.321025	2	16.8221	-0.0190698	18	FALSE	TRUE	1	scaffold_726:63147-63391	0.534694	3'reg	0.57613	0.115436	-0.290039	FALSE	NA	Rxra(9.53)
102291144	LOC102291144	pancreatic progenitor cell differentiation and proliferation factor B-like	protein_coding	-	0.520355	1	827.144	-0.173871	NA	FALSE	FALSE	1	scaffold_153:484022-485147	0.545293	3'reg	0.467418	-0.290393	0.926927	TRUE	NA	NR3C1,GSX2,CREB1,GSX2(10.9,9.16,9.08,8.05)
102299546	pard3	par-3 family cell polarity regulator	protein_coding	+	0.410069	2	4.55167	-0.121596	124	FALSE	FALSE	1	scaffold_23:1732228-1732503	0.48913	intron	0.709916	-0.111282	0.226612	FALSE	NA	NR3C1(6.85)
102302309	pard3b	par-3 family cell polarity regulator beta	protein_coding	+	0.4166	2	1.20217	-0.0165765	96	FALSE	FALSE	4	scaffold_33:2154084-2154350,scaffold_33:2165699-2166094,scaffold_33:2192902-2193210,scaffold_33:2301223-2301612	0.497012	intron	0.664218	-0.133326	0.297862	FALSE	NA	Crem,CREB1,Crem,CREB1,Rxra,GSX2,Rxra,GSX2,GSX2(11.7,11,10.9,9.41,9.21,9.17,8.89,8.79,8.18)
102309987	LOC102309987	partitioning defective 3 homolog	protein_coding	+	0.402519	10	8.80078	-0.0161339	69	FALSE	FALSE	1	scaffold_21:1136849-1137125	0.487365	intron	0.535575	-0.113013	0.305564	FALSE	NA	Rxra(5.61)
102306023	ptch2	patched 2	protein_coding	+	0.442367	1	13.3196	-0.0390573	1	FALSE	FALSE	1	scaffold_1:6256356-6256973	0.443366	3'reg	0.729406	0.109488	-0.216964	FALSE	NA	NR3C1(11.8)
102309965	LOC102309965	PDZ domain-containing protein 4-like	protein_coding	+	0.395463	3	17.4021	0.018297	32	FALSE	FALSE	2	scaffold_206:971142-971379,scaffold_206:1021812-1022530	0.456259	5'reg:cds:intron	0.587085	-0.0220038	-0.113012	TRUE	NA	GSX2,Rxra(8.59,5.9)
102305616	LOC102305616	PHD finger protein 20-like	protein_coding	+	0.44507	2	20.2632	-0.0562726	11	FALSE	FALSE	1	scaffold_206:710668-710882	0.437209	intron	0.673459	-0.207281	0.447597	FALSE	NA	NR3C1(8.82)
102309676	fars2	phenylalanyl-tRNA synthetase 2 mitochondrial	protein_coding	+	0.417145	8	7.01266	-0.00263322	87	FALSE	FALSE	1	scaffold_287:281311-281609	0.454849	intron	0.766925	0.106734	-0.201107	FALSE	NA	Rxra,GSX2,Rxra(11.7,9.9,9.7)
102298312	pigq	phosphatidylinositol glycan anchor biosynthesis class Q	protein_coding	-	0.445515	2	21.4471	-0.180624	9	FALSE	FALSE	1	scaffold_62:266111-266583	0.458774	5'reg	0.699509	-0.166868	0.345802	TRUE	NA	Rxra,GSX2,Esrrg,Rxra(8.9,7.84,7.67,7.19)
102294191	pde2a	phosphodiesterase 2A cGMP-stimulated	protein_coding	+	0.4008	2	218.281	-0.0286874	105	FALSE	FALSE	3	scaffold_152:448660-449092,scaffold_152:404438-404748,scaffold_152:412638-412705	0.491207	exon:intron	0.631966	-0.0490322	0.162565	FALSE	NA	Creb5(10.6)
102303417	LOC102303417	phospholipase D1-like	protein_coding	+	0.378017	3	6.71451	-0.168932	35	FALSE	TRUE	2	scaffold_457:406022-406349,scaffold_457:407257-407641	0.463894	intron	0.517255	-0.223423	0.618705	TRUE	NA	Rxra,Rxra,Rxra,Rxra(9.17,7.43,6.55,6.24)
102300085	pltp	phospholipid transfer protein	protein_coding	+	0.146342	2	56.0691	-0.559423	12	FALSE	FALSE	2	scaffold_591:315804-315889,scaffold_591:310691-310910	0.486364	3'reg:intron	0.792075	-0.156282	0.285877	FALSE	NA	NR3C1,RORA(var.2),RORA,Creb3l2,NR3C1(14.3,14.1,12.8,11.6,8.78)
102293201	LOC102293201	phospholipid-transporting ATPase IK-like	protein_coding	-	0.375031	1	0.846954	0.0306635	4	FALSE	FALSE	1	scaffold_144:632707-633038	0.527108	5'reg:cds:intron	0.643452	-0.13828	0.311242	FALSE	NA	RORA,CREB1,Crem(10.8,9.08,8.04)
102307313	piwil1	piwi-like RNA-mediated gene silencing 1	protein_coding	+	0.403574	1	0.786718	-0.266873	3	FALSE	FALSE	1	scaffold_82:1241398-1241930	0.450281	5'reg	0.625182	0.249654	-0.583956	FALSE	NA	AR(10)
102292649	LOC102292649	plastin-3-like	protein_coding	-	0.366271	1	7.68019	0.201473	4	FALSE	FALSE	1	scaffold_46:153360-153601	0.495868	3'reg	0.579398	0.115512	-0.288583	FALSE	NA	NA
102293612	pafah1b1	platelet-activating factor acetylhydrolase 1b regulatory subunit 1 (45kDa)	protein_coding	-	0.413153	2	68.2491	-0.0392379	8	FALSE	FALSE	1	scaffold_11:2535969-2536522	0.456679	5'reg	0.847846	0.106618	-0.181662	FALSE	NA	Pparg::Rxra,ESR2,Rxra(13.8,10.6,9.08)
102288612	psd2	pleckstrin and Sec7 domain containing 2	protein_coding	+	0.387896	2	34.423	-0.108331	13	FALSE	FALSE	1	scaffold_14:3696079-3696267	0.42328	intron	0.678564	0.141964	-0.302938	FALSE	NA	NA
102296533	LOC102296533	pleckstrin homology domain-containing family G member 3-like	protein_coding	-	0.414673	4	6.11203	0.12766	3	FALSE	FALSE	1	scaffold_15:3477673-3477895	0.439462	cds:intron	0.715238	0.129684	-0.262303	FALSE	NA	Rxra,NR3C1(7.46,6.92)
102289857	phlda1	pleckstrin homology-like domain family A member 1	protein_coding	+	0.439476	1	84.6527	-0.084322	1	FALSE	FALSE	1	scaffold_326:281744-282075	0.493976	3'reg	0.494568	-0.139466	0.409564	FALSE	NA	AR,GSX2(11.3,7.35)
102303377	LOC102303377	pleckstrin homology-like domain family B member 1	protein_coding	+	0.385715	1	11.9581	-0.00766102	54	FALSE	TRUE	1	scaffold_224:228264-228979	0.498603	5'reg:cds:intron	0.601664	0.175552	-0.42397	FALSE	NA	NR3C1,AR,Rxra,NR3C1,GSX2(11.2,9.83,8.6,7.89,7.79)
102313277	LOC102313277	plexin-B1-like	protein_coding	-	0.421207	1	37.0603	0.0561609	31	FALSE	FALSE	1	scaffold_126:354255-354431	0.497175	intron	0.402385	-0.194894	0.712927	FALSE	NA	AR(8.05)
102293484	LOC102293484	poly(rC)-binding protein 4-like	protein_coding	-	0.367893	5	7.43189	-0.321616	119	FALSE	FALSE	2	scaffold_100:1029960-1030224,scaffold_100:1098503-1099142	0.50594	intron	0.692347	-0.0228417	-0.0403182	FALSE	NA	CREB1,Crem(10.4,8.7)
102300902	pcgf3	polycomb group ring finger 3	protein_coding	-	0.398554	2	15.4398	0.0862926	32	FALSE	FALSE	1	scaffold_61:580824-581309	0.54321	intron	0.31031	0.122131	-0.575318	FALSE	NA	CREB1,Crem,GSX2(11.7,8.66,7.34)
102311910	LOC102311910	polyhomeotic-like protein 1	protein_coding	+	0.449011	4	5.14401	-0.0951801	7	FALSE	TRUE	1	scaffold_160:1055489-1055881	0.473282	3'reg	0.406878	0.129197	-0.46201	FALSE	NA	GSX2(7.59)
102294203	kcnj2	potassium channel inwardly rectifying subfamily J member 2	protein_coding	+	0.436771	2	9.44579	0.0421441	NA	FALSE	FALSE	1	scaffold_4:5005567-5005844	0.453237	intron	0.684181	0.113828	-0.240579	FALSE	NA	ESR2,Rxra,GSX2(15.3,8.63,7.88)
102307798	kcnk1	potassium channel two pore domain subfamily K member 1	protein_coding	+	0.398671	1	104.812	-0.056828	2	FALSE	FALSE	1	scaffold_9:3303273-3303705	0.443418	intron	0.650864	-0.112326	0.2496	FALSE	NA	GSX2,GSX2(7.86,7.62)
102301757	kcnq3	potassium channel voltage gated KQT-like subfamily Q member 3	protein_coding	-	0.424896	8	33.5014	-0.0396108	88	FALSE	FALSE	1	scaffold_165:1118720-1119060	0.463343	intron	0.85264	-0.120386	0.204037	FALSE	NA	Creb5(10.3)
102293066	LOC102293066	potassium voltage-gated channel subfamily H member 2-like	protein_coding	+	0.414382	3	29.9411	-0.0577437	74	FALSE	FALSE	1	scaffold_531:135517-135775	0.505792	intron	0.503303	-0.164282	0.475157	FALSE	NA	GSX2(8.87)
102306906	LOC102306906	potassium voltage-gated channel subfamily H member 3-like	protein_coding	-	0.341149	3	4.3626	0.0583849	40	FALSE	FALSE	1	scaffold_609:162332-162741	0.446341	5'reg	0.658035	-0.114122	0.250834	FALSE	NA	GSX2(8.23)
102292488	LOC102292488	potassium voltage-gated channel subfamily KQT member 1-like	protein_coding	+	0.384689	1	0.197166	0.0221737	17	FALSE	TRUE	1	scaffold_121:1211546-1212300	0.527152	3'reg	0.731361	0.231475	-0.460483	FALSE	NA	HNF4A,GSX2(12.4,8.53)
102309691	LOC102309691	POU domain class 3 transcription factor 3-B	protein_coding	-	0.521842	1	48.862	-0.047521	NA	TRUE	FALSE	1	scaffold_34:1244492-1245084	0.416526	5'reg	0.266835	-0.147758	0.820286	FALSE	NA	GSX2,AR,Rxra(10.2,8.49,4.92)
102297532	prpf38a	pre-mRNA processing factor 38A	protein_coding	+	0.285023	1	23.1806	-0.413657	11	FALSE	FALSE	1	scaffold_223:452229-452536	0.483766	5'reg:exon	0.0725856	0.121009	-3.46156	TRUE	NA	NA
102310036	LOC102310036	presenilins-associated rhomboid-like protein mitochondrial	protein_coding	-	0.497312	1	18.5985	-0.109225	2	FALSE	TRUE	1	scaffold_105:844494-845141	0.493827	5'reg	0.439579	-0.102136	0.336729	FALSE	NA	NR3C1,GSX2(11.9,7.3)
102306195	LOC102306195	pro-neuregulin-3 membrane-bound isoform-like	protein_coding	-	0.383653	1	8.28178	-0.0421063	52	FALSE	TRUE	1	scaffold_93:1025981-1026069	0.404494	intron	0.805455	0.135423	-0.243138	FALSE	NA	NA
102314635	LOC102314635	pro-neuregulin-3 membrane-bound isoform-like	protein_coding	-	0.387515	1	47.249	-0.0792227	79	FALSE	TRUE	1	scaffold_406:315006-315379	0.491979	intron	0.498473	-0.130403	0.379589	FALSE	NA	Crem,Esrrg(9.25,8.9)
102305139	LOC102305139	probable G-protein coupled receptor 158	protein_coding	+	0.361497	1	49.4912	-0.071443	40	FALSE	FALSE	1	scaffold_369:423034-423370	0.486647	3'reg	0.326867	-0.167364	0.7555	FALSE	NA	NA
102293743	LOC102293743	probable palmitoyltransferase ZDHHC14	protein_coding	+	0.411601	6	25.1306	0.0509197	32	FALSE	FALSE	1	scaffold_47:2503744-2504054	0.553055	cds:intron	0.783645	-0.121226	0.223624	FALSE	NA	NA
102312516	prr7	proline rich 7 (synaptic)	protein_coding	+	0.379941	4	27.6377	0.140516	18	FALSE	FALSE	1	scaffold_90:1708140-1708642	0.520875	3'reg:exon	0.262652	-0.131187	0.736153	FALSE	NA	NR3C1,AR,NR3C1(13.2,12.2,9.8)
102295417	LOC102295417	proprotein convertase subtilisin/kexin type 5-like	protein_coding	+	0.394406	1	1.37363	0.163969	29	FALSE	TRUE	1	scaffold_17:2819066-2819302	0.527426	5'reg:cds	0.677292	-0.234799	0.505244	FALSE	NA	AR,AR(9.95,9.15)
102309636	LOC102309636	prosaposin receptor GPR37-like	protein_coding	+	0.397993	1	57.7541	0.0490771	8	FALSE	FALSE	1	scaffold_117:213347-213653	0.557003	cds	0.671282	-0.124953	0.269324	FALSE	NA	Crem,CREB1(10.1,9.9)
102294012	LOC102294012	prospero homeobox protein 1-like	protein_coding	-	0.416397	3	0.353082	0.00319702	NA	TRUE	FALSE	1	scaffold_15:2147622-2147859	0.571429	intron	0.45645	-0.171269	0.547817	FALSE	NA	Rxra(10.5)
102302389	LOC102302389	protein bicaudal D homolog 2-like	protein_coding	-	0.419311	4	147.934	-0.0151011	1	FALSE	TRUE	1	scaffold_257:479735-480155	0.451306	exon:intron	0.601306	-0.122841	0.29576	FALSE	NA	RORA,Rxra,ESR2(12.6,12,11.7)
102314352	LOC102314352	protein canopy-1-like	protein_coding	+	0.394713	2	37.1581	-0.114964	9	FALSE	FALSE	1	scaffold_736:159115-160243	0.459699	3'reg:cds:intron	0.734739	0.102529	-0.201647	FALSE	NA	Rxra,AR,CREB1,Creb3l2,Creb3l2,Rxra,Crem(13.4,12.2,11.2,10.6,10.3,8.59,8.1)
102293850	LOC102293850	protein CYR61-like	protein_coding	+	0.450768	1	7.65493	-0.425057	3	FALSE	TRUE	1	scaffold_80:973180-973422	0.477366	intron	0.771491	-0.183602	0.344972	FALSE	NA	NR2F1,HNF4A,CREB1,Crem(14.6,13.8,10.4,8.7)
102314195	LOC102314195	protein Dok-7-like	protein_coding	+	0.389489	6	7.87487	-0.0444637	24	FALSE	FALSE	1	scaffold_271:213035-213656	0.488746	cds:intron	0.767002	-0.121729	0.22945	FALSE	NA	Creb3l2(14.4)
102306171	LOC102306171	protein FAM184A-like	protein_coding	+	0.363113	3	71.066	-0.144384	39	FALSE	FALSE	1	scaffold_609:162332-162741	0.446341	intron	0.658035	-0.114122	0.250834	FALSE	NA	RORA(11.9)
102310217	LOC102310217	protein FAM49B	protein_coding	-	0.42103	2	56.9233	0.209104	16	FALSE	FALSE	1	scaffold_49:967811-968139	0.489362	intron	0.708426	-0.120285	0.245549	FALSE	NA	NA
102302526	LOC102302526	protein jagged-2-like	protein_coding	-	0.419052	2	21.1854	0.0354391	16	FALSE	FALSE	1	scaffold_622:156490-156853	0.57967	cds:intron	0.604034	-0.104246	0.249606	FALSE	NA	Rxra,Rxra(10.6,9.21)
102304961	LOC102304961	protein kinase C alpha type	protein_coding	-	0.405237	2	46.0433	-0.0796049	69	FALSE	FALSE	1	scaffold_69:501144-502144	0.422577	intron	0.599775	-0.148994	0.36025	FALSE	NA	Rxra,GSX2,GSX2,NR3C1,Creb3l2(11.1,9.45,8.08,7.49,7.18)
102309919	LOC102309919	protein lev-9-like	protein_coding	-	0.432026	1	27.0435	0.227324	6	FALSE	FALSE	1	scaffold_68:2056648-2056885	0.521008	cds:intron	0.497355	-0.151189	0.441983	FALSE	NA	Rxra(7.34)
102310947	LOC102310947	protein shisa-7-like	protein_coding	-	0.443493	1	98.2434	-0.1165	NA	FALSE	TRUE	1	scaffold_68:2094925-2095280	0.623596	cds	0.66967	-0.143559	0.310467	FALSE	NA	AR,NR3C1(9.57,9.57)
102302805	LOC102302805	protein Shroom3-like	protein_coding	-	0.365976	4	3.11789	0.0432818	34	FALSE	FALSE	1	scaffold_412:362929-363356	0.481308	intron	0.465159	-0.250303	0.795909	FALSE	NA	CREB1,Crem,Creb5(13,13,7.83)
102293921	LOC102293921	protein SOGA3-like	protein_coding	+	0.42704	5	59.5308	0.0263113	1	FALSE	TRUE	1	scaffold_418:275735-275754	0.6	5'reg	0.755987	-0.144639	0.276871	FALSE	NA	NA
102304871	LOC102304871	protein spinster homolog 2-like	protein_coding	+	0.43871	1	14.2598	0.065709	9	FALSE	FALSE	2	scaffold_81:1703459-1704145,scaffold_81:1675935-1675965	0.616965	3'reg:exon:intron	0.660371	-0.234218	0.501589	FALSE	NA	AR,GSX2(8.35,7.38)
102312182	LOC102312182	protein TALPID3-like	protein_coding	-	0.303595	2	2.39235	0.0363131	4	FALSE	FALSE	1	scaffold_541:316922-317578	0.505327	3'reg	0.316136	-0.12063	0.557325	FALSE	NA	ESR2,CREB1,Rxra,CREB1,Creb5,Rxra(10,9.94,9.34,9.25,8.16,7.31)
102312604	ptpn4	protein tyrosine phosphatase non-receptor type 4 (megakaryocyte)	protein_coding	-	0.439831	1	27.7383	-0.0441208	23	FALSE	FALSE	1	scaffold_74:1568741-1568783	0.581395	3'reg	0.849251	0.12987	-0.221052	FALSE	NA	NA
102314085	LOC102314085	protein-tyrosine kinase 6-like	protein_coding	+	0.45517	1	4.22332	-0.04424	12	FALSE	FALSE	1	scaffold_153:460743-462149	0.508173	cds:intron	0.887184	0.143379	-0.233666	FALSE	NA	Rxra,CREB1,Creb3l2,Rxra,CREB1,AR,GSX2,GSX2,GSX2,GSX2,NR3C1,Rxra(12.3,11,10.1,9.65,9.06,8.5,8.16,7.42,7.41,7.35,6.77,6.49)
102304145	pcdh7	protocadherin 7	protein_coding	-	0.437419	6	47.7176	-0.0328191	36	FALSE	FALSE	1	scaffold_73:1171931-1172488	0.501792	intron	0.595343	0.153956	-0.375183	FALSE	NA	Rxra,GSX2(7.77,7.61)
102314633	LOC102314633	proton-coupled amino acid transporter 1-like	protein_coding	+	0.423907	8	66.2879	-0.0545108	25	FALSE	FALSE	1	scaffold_391:125633-125934	0.486755	3'reg:exon	0.871977	0.106201	-0.175928	FALSE	NA	NR3C1(6.96)
102313903	prune2	prune homolog 2 (Drosophila)	protein_coding	+	0.409364	2	15.5503	-0.129063	8	FALSE	FALSE	1	scaffold_13:2588281-2588555	0.501818	5'reg	0.240358	0.148757	-0.923141	FALSE	NA	NA
102299892	pc	pyruvate carboxylase	protein_coding	-	0.382919	1	118.525	0.0777072	89	FALSE	FALSE	1	scaffold_88:995968-996164	0.441624	intron	0.757278	0.134527	-0.256966	FALSE	NA	Esrrg,GSX2,GSX2(9.31,8.16,8.03)
102291522	rph3a	rabphilin 3A	protein_coding	-	0.41757	3	50.4607	0.170918	3	FALSE	FALSE	1	scaffold_50:1972394-1972690	0.488215	intron	0.521878	-0.138568	0.385337	FALSE	NA	NA
102295753	ralgds	ral guanine nucleotide dissociation stimulator	protein_coding	+	0.410069	7	25.0638	-0.0576492	34	FALSE	FALSE	1	scaffold_653:171611-171809	0.577889	intron	0.41654	-0.193052	0.681009	FALSE	NA	NA
102313948	LOC102313948	rap guanine nucleotide exchange factor 6-like	protein_coding	+	0.412075	1	12.759	-0.152957	47	FALSE	FALSE	1	scaffold_53:305167-305754	0.467687	intron	0.662563	-0.108272	0.236283	FALSE	NA	RORA,GSX2,GSX2(10.6,8.3,8.03)
102311263	LOC102311263	ras and Rab interactor 2-like	protein_coding	+	0.422544	2	3.45241	-0.33781	5	FALSE	FALSE	1	scaffold_79:553483-554131	0.551618	cds	0.410782	-0.430982	1.68117	FALSE	NA	NA
102296986	LOC102296986	ras-interacting protein 1-like	protein_coding	+	0.240145	3	9.46689	-0.0647361	22	FALSE	FALSE	1	scaffold_68:1604586-1605047	0.489177	intron	0.407855	-0.145027	0.51851	FALSE	NA	CREB1,Crem,GSX2,Rxra,GSX2,Creb3l2(10.4,9.68,9.21,8.97,7.82,7.78)
102311537	rasl10a	RAS-like family 10 member A	protein_coding	-	0.425893	1	23.0365	-0.0402748	14	FALSE	FALSE	1	scaffold_13:3566151-3566375	0.582222	3'reg:cds	0.655614	-0.241767	0.538169	FALSE	NA	NA
102289072	LOC102289072	ras-related protein Rab-25-like	protein_coding	-	0.391909	2	0.498351	-0.0419055	4	FALSE	TRUE	1	scaffold_57:530283-530791	0.46169	intron	0.730046	0.129267	-0.256124	TRUE	NA	CREB1,NR3C1,NR3C1,Creb5(9.94,9.5,8.98,8.81)
102298700	LOC102298700	ras-related protein Rab-6B	protein_coding	-	0.395005	2	207.61	0.132385	48	FALSE	FALSE	1	scaffold_31:1100114-1100418	0.518033	intron	0.695902	-0.130561	0.271469	FALSE	NA	Rxra,Esrrb,Esrrb,ESRRA,Esrrg(13.1,12.9,12.9,11.6,8.31)
102291089	LOC102291089	ras-related protein Rab-9A-like	protein_coding	+	0.319463	1	3.52004	-0.189606	3	FALSE	FALSE	1	scaffold_455:431714-432315	0.578073	cds	0.765411	-0.225691	0.42852	FALSE	NA	Rxra,Crem(12.6,11.3)
102309316	LOC102309316	ras-related protein Rap-1A-like	protein_coding	+	0.407416	6	56.8674	0.0586965	1	FALSE	FALSE	1	scaffold_109:806662-806950	0.446367	5'reg	0.514423	0.109738	-0.308934	TRUE	NA	NA
102309380	LOC102309380	ras-specific guanine nucleotide-releasing factor 2-like	protein_coding	-	0.382111	3	5.84241	-0.180972	41	FALSE	FALSE	1	scaffold_420:147759-148009	0.537849	intron	0.43349	-0.154204	0.518721	FALSE	NA	NA
102305362	rasgef1b	RasGEF domain family member 1B	protein_coding	+	0.403765	2	41.3395	-0.161379	53	FALSE	FALSE	1	scaffold_45:1628062-1628445	0.5	intron	0.305447	-0.135997	0.653282	FALSE	NA	GSX2,Rxra(9.99,7.21)
102292440	LOC102292440	receptor tyrosine-protein kinase erbB-4-like	protein_coding	-	0.372801	3	10.2831	0.031411	272	FALSE	TRUE	1	scaffold_34:2607580-2607970	0.488491	intron	0.790377	-0.133458	0.244185	FALSE	NA	GSX2,GSX2,GSX2,GSX2(11.5,9.17,8.92,7.56)
102291843	ripk4	receptor-interacting serine-threonine kinase 4	protein_coding	+	0.466736	1	1.32931	-0.0204495	1	FALSE	FALSE	1	scaffold_81:408423-408853	0.510441	intron	0.277486	0.135184	-0.717264	FALSE	NA	NA
102289990	LOC102289990	receptor-type tyrosine-protein phosphatase zeta-like	protein_coding	+	0.256447	1	12.0658	0.1393	82	FALSE	FALSE	1	scaffold_587:190791-191033	0.440329	5'reg:intron	0.600874	0.202963	-0.492028	TRUE	NA	Esrrg(8.17)
102310228	rims2	regulating synaptic membrane exocytosis 2	protein_coding	-	0.403283	9	98.3492	-0.100152	57	FALSE	FALSE	1	scaffold_63:873558-874551	0.483903	intron	0.511774	0.162509	-0.462023	FALSE	NA	ESR2,NR3C1,NR3C1,AR,AR,Esrrg(13.8,11.1,10.8,10.2,8.31,8.05)
102301498	rptor	regulatory associated protein of MTOR complex 1	protein_coding	+	0.413701	5	15.0688	-0.00157225	91	FALSE	FALSE	1	scaffold_27:837950-838372	0.484634	intron	0.727005	-0.113552	0.225796	FALSE	NA	GSX2,GSX2,Crem(9.61,8.48,7.62)
102294054	rai1	retinoic acid induced 1	protein_coding	-	0.438328	1	32.1682	-0.142467	11	FALSE	FALSE	1	scaffold_69:1306914-1307607	0.471182	intron	0.591121	-0.102671	0.251212	FALSE	NA	RORA,Esrrg,Rxra,Esrrb,Rxra(11.2,10.7,10.7,10.1,6.04)
102310532	LOC102310532	retinoic acid receptor gamma-A-like	protein_coding	-	0.375225	6	3.14669	-0.0393401	22	TRUE	FALSE	1	scaffold_66:1514202-1514630	0.477855	cds:intron	0.646331	-0.1052	0.235341	FALSE	NA	NA
102312222	rev3l	REV3-like polymerase (DNA directed) zeta catalytic subunit	protein_coding	+	0.374571	2	15.0929	-0.0914481	47	FALSE	FALSE	1	scaffold_125:981175-981918	0.526882	cds:intron	0.572341	-0.147215	0.37315	FALSE	NA	Creb3l2,AR,GSX2(11.1,9.25,9.13)
102305783	rfng	RFNG O-fucosylpeptide 3-beta-N-acetylglucosaminyltransferase	protein_coding	+	0.388844	2	12.6475	-0.122081	10	FALSE	FALSE	1	scaffold_724:94317-94882	0.501767	3'reg	0.829023	-0.121408	0.211657	FALSE	NA	ESR2,CREB1,Esrrg(12,9.94,8.37)
102310195	arhgap12	Rho GTPase activating protein 12	protein_coding	-	0.421744	5	49.7285	-0.124764	25	FALSE	FALSE	1	scaffold_23:3205123-3205268	0.568493	intron	0.567149	-0.111097	0.283514	FALSE	NA	NA
102305254	arhgap23	Rho GTPase activating protein 23	protein_coding	-	0.4381	11	44.1505	-0.201976	18	FALSE	FALSE	1	scaffold_44:2491200-2491423	0.46875	intron	0.453243	-0.11393	0.364572	FALSE	NA	HNF4A,AR,GSX2(12,8.42,7.62)
102296382	arhgap32	Rho GTPase activating protein 32	protein_coding	-	0.396154	6	16.6043	-0.044924	67	FALSE	FALSE	1	scaffold_564:186466-187119	0.484709	intron	0.203532	-0.106574	0.77344	FALSE	NA	Creb5,Crem(13.2,10.6)
102309159	LOC102309159	rho GTPase-activating protein 40-like	protein_coding	-	0.402516	1	0.168841	-0.0319141	18	FALSE	FALSE	1	scaffold_307:299212-299547	0.4375	5'reg	0.810385	0.145439	-0.259617	TRUE	NA	HNF4A,NR3C1,NR3C1,AR(12.8,10.1,8.67,7.62)
102311341	rhpn1	rhophilin Rho GTPase binding protein 1	protein_coding	+	0.401119	4	25.5042	-0.188175	12	FALSE	FALSE	1	scaffold_402:81278-81374	0.494845	intron	0.371255	-0.18124	0.718805	FALSE	NA	NA
102308873	LOC102308873	Rieske domain-containing protein-like	protein_coding	-	0.384492	2	15.6267	0.108491	NA	FALSE	TRUE	1	scaffold_37:575405-575650	0.414634	3'reg	0.880835	-0.151325	0.248463	FALSE	NA	NA
102301088	rnf166	ring finger protein 166	protein_coding	+	0.360597	2	19.0392	-0.240278	8	FALSE	FALSE	1	scaffold_16:852992-853566	0.464348	exon	0.588496	-0.147698	0.363999	FALSE	NA	Creb3l2,Crem(14.4,9.53)
102313276	rnf220	ring finger protein 220	protein_coding	+	0.441854	6	0.145782	-0.0659993	2	FALSE	FALSE	1	scaffold_124:1016899-1017418	0.532692	intron	0.511691	-0.10458	0.295892	FALSE	NA	NA
102299545	rnf24	ring finger protein 24	protein_coding	+	0.386536	3	29.0777	-0.157861	15	FALSE	FALSE	1	scaffold_327:294713-295000	0.451389	intron	0.636643	-0.109076	0.247783	FALSE	NA	Crem,Creb5(14.2,12.3)
102309522	rbm47	RNA binding motif protein 47	protein_coding	-	0.415773	11	7.54968	0.169508	27	FALSE	FALSE	1	scaffold_94:881817-882111	0.457627	intron	0.690378	-0.117626	0.246403	FALSE	NA	NR3C1,Creb3l2(9.38,7.76)
102308260	LOC102308260	RNA binding protein fox-1 homolog 3-like	protein_coding	-	0.430325	10	46.659	-0.0373032	116	FALSE	FALSE	4	scaffold_62:1125078-1125740,scaffold_62:1177085-1177149,scaffold_62:858917-859444,scaffold_62:972825-973590	0.499116	intron	0.635977	-0.0646887	0.182828	FALSE	36492,6995,719	Pparg::Rxra,NR3C1(13.7,11.5)
102301863	rngtt	RNA guanylyltransferase and 5'-phosphatase	protein_coding	-	0.371191	1	22.6582	-0.0200353	50	FALSE	FALSE	1	scaffold_185:729489-730445	0.479624	3'reg	0.294806	0.262242	-1.37968	FALSE	NA	Crem,Crem(9.08,8.04)
102308177	LOC102308177	round spermatid basic protein 1-like protein	protein_coding	-	0.408273	1	5.76687	-0.0280443	16	FALSE	FALSE	1	scaffold_84:1979968-1980380	0.542373	cds:intron	0.711374	-0.151605	0.308633	FALSE	NA	NR3C1(8.19)
102292208	LOC102292208	RPE-retinal G protein-coupled receptor-like	protein_coding	-	0.341367	2	8.48367	-0.222665	5	FALSE	FALSE	1	scaffold_5:1404477-1404549	0.575342	3'reg	0.509222	-0.174651	0.499747	FALSE	NA	Rxra(5.84)
102305382	ruvbl2	RuvB-like AAA ATPase 2	protein_coding	-	0.440267	2	32.0431	0.0668742	1	FALSE	FALSE	1	scaffold_81:1723500-1725325	0.506024	5'reg	0.636078	-0.232588	0.533534	FALSE	NA	RORA,CREB1,NR3C1,AR,Crem,AR,Rxra,Rxra,Rxra,GSX2,NR3C1,NR3C1(12.4,11.1,10.4,10.2,9.29,9.16,9.11,7.89,7.4,7.3,6.8,6.73)
102296647	ryr2	ryanodine receptor 2 (cardiac)	protein_coding	+	0.325557	1	80.2857	0.0183646	236	FALSE	FALSE	1	scaffold_373:232603-232855	0.41502	intron	0.639794	-0.139641	0.31614	FALSE	NA	NA
102309306	sgcd	sarcoglycan delta (35kDa dystrophin-associated glycoprotein)	protein_coding	+	0.365748	4	10.7329	-0.021988	327	FALSE	FALSE	2	scaffold_90:909213-909548,scaffold_90:956695-957017	0.464042	intron	0.654052	-0.199562	0.43693	TRUE	NA	ESR2,Crem,NR3C1,ESR2,CREB1,CREB1,RORA,ESRRA,Esrrb,GSX2,NR3C1,Rxra,Rxra(15.7,12.8,11.6,11.6,11.3,11,10.6,10.6,10.1,8.27,6.75,5.64,5.53)
102309331	satb2	SATB homeobox 2	protein_coding	+	0.411384	4	0.0913522	-0.0705202	15	TRUE	FALSE	1	scaffold_155:454188-454916	0.510288	intron	0.728457	-0.128773	0.2557	TRUE	53611	AR,NR3C1,NR3C1(9.55,9.09,6.63)
102300354	sema3f	sema domain immunoglobulin domain (Ig) short basic domain secreted (semaphorin) 3F	protein_coding	+	0.409138	8	11.678	-0.0807926	13	FALSE	FALSE	1	scaffold_9:145573-145844	0.522059	cds:intron	0.740425	0.109796	-0.214327	FALSE	NA	Esrrg,NR3C1,Rxra(8.72,8.7,6.23)
102301143	sema4f	sema domain immunoglobulin domain (Ig) transmembrane domain (TM) and short cytoplasmic domain (semaphorin) 4F	protein_coding	+	0.400054	1	15.6259	-0.131536	9	FALSE	FALSE	1	scaffold_88:1978272-1978332	0.57377	intron	0.679976	0.199234	-0.425776	FALSE	NA	NA
102289318	sema6b	sema domain transmembrane domain (TM) and cytoplasmic domain (semaphorin) 6B	protein_coding	+	0.434368	7	27.7467	-0.112699	63	FALSE	FALSE	3	scaffold_144:1266593-1267109,scaffold_144:1270692-1271969,scaffold_144:1315773-1316304	0.499745	intron	0.573618	-0.0404	0.0817884	FALSE	NA	Creb3l2,Creb5,GSX2,GSX2,Esrrg,Esrrg,AR,NR3C1(10.6,8.29,8.19,8.15,8.11,7.88,7.74,7.47)
102311894	LOC102311894	semaphorin-3D-like	protein_coding	-	0.434365	3	13.0485	-0.0865405	53	FALSE	FALSE	1	scaffold_100:516420-516727	0.451299	intron	0.722844	-0.149502	0.299456	FALSE	NA	GSX2,GSX2,NR3C1(8.11,7.62,6.67)
102296130	LOC102296130	semaphorin-4B-like	protein_coding	-	0.440488	1	4.35694	0.0387672	6	FALSE	TRUE	1	scaffold_302:542291-542591	0.55814	5'reg	0.747829	0.105446	-0.203762	TRUE	NA	ESRRA,Esrrb,Esrrb,ESR2,AR,Esrrg,Rxra,AR(13,12.1,12,10.3,10.1,9.4,8.51,8.48)
102313929	LOC102313929	semaphorin-6B-like	protein_coding	-	0.422389	1	62.9618	-0.202691	12	FALSE	FALSE	1	scaffold_36:1542434-1542861	0.495327	cds:intron	0.337974	-0.115821	0.499327	FALSE	NA	NA
102298009	LOC102298009	semaphorin-6D-like	protein_coding	+	0.389003	3	17.9058	0.0132987	42	FALSE	FALSE	1	scaffold_621:53410-53790	0.580052	intron	0.718586	-0.118087	0.237617	FALSE	NA	CREB1,Creb5(11.5,8.28)
102288901	LOC102288901	serine-rich coiled-coil domain-containing protein 2-like	protein_coding	-	0.365245	1	10.4286	-0.0428421	29	FALSE	FALSE	1	scaffold_141:1142512-1143375	0.46875	5'reg	0.551468	-0.158172	0.416667	TRUE	NA	NR3C1,Rxra(13.7,12.4)
102298603	LOC102298603	serine/threonine-protein kinase BRSK2-like	protein_coding	-	0.383716	1	13.8444	0.0426465	90	FALSE	TRUE	1	scaffold_400:256139-256958	0.471951	intron	0.746845	-0.110233	0.213328	TRUE	NA	CREB1,GSX2,GSX2,GSX2,GSX2(10.1,9.24,9.01,8.74,8.24)
102289504	LOC102289504	serine/threonine-protein kinase DCLK1-like 1	protein_coding	-	0.406292	11	196.768	0.0979349	20	FALSE	FALSE	1	scaffold_92:1448807-1449246	0.513636	intron	0.435925	-0.105604	0.35122	FALSE	NA	Creb3l2,Esrrg,GSX2(13.1,7.63,7.62)
102295574	LOC102295574	serine/threonine-protein kinase N1-like	protein_coding	-	0.420968	4	12.49	-0.211442	30	FALSE	FALSE	1	scaffold_80:1029288-1029531	0.508197	3'reg:exon	0.495246	-0.108911	0.318554	FALSE	NA	Esrrg(7.63)
102294292	LOC102294292	serine/threonine-protein kinase OSR1-like	protein_coding	+	0.41089	2	20.4468	0.141044	10	FALSE	FALSE	1	scaffold_0:5319841-5320593	0.420983	3'reg:exon	0.810893	-0.220164	0.394137	FALSE	NA	Crem,Rxra(10.5,6.04)
102297913	LOC102297913	SERTA domain-containing protein 3-like	protein_coding	+	0.444335	1	9.84061	-0.352612	NA	FALSE	FALSE	1	scaffold_108:1698010-1698394	0.462338	3'reg:intron	0.554789	-0.105288	0.274621	FALSE	NA	Pparg::Rxra,Esrrb,Rxra,Esrrb,ESRRA,ESR2,CREB1,CREB1,Esrrg,Crem(15.2,11.5,11.5,11.4,11.2,9.8,9.77,9.75,9.46,7.62)
102297599	srfbp1	serum response factor binding protein 1	protein_coding	-	0.443736	2	7.21019	-0.117374	3	FALSE	FALSE	1	scaffold_1120:31480-32145	0.483483	3'reg	0.576754	0.243106	-0.617359	TRUE	NA	NA
102291594	sh2d4a	SH2 domain containing 4A	protein_coding	-	0.418417	2	8.51248	0.0982878	4	FALSE	FALSE	1	scaffold_312:323371-323464	0.531915	5'reg	0.708551	0.119369	-0.243626	FALSE	NA	NA
102314511	LOC102314511	SH2 domain-containing protein 4A-like	protein_coding	-	0.421653	1	2.32552	0.052244	2	FALSE	FALSE	1	scaffold_14:3673899-3674154	0.582031	cds:intron	0.733828	-0.132215	0.26064	FALSE	NA	CREB1,Esrrg(11.5,8.37)
102303211	shank1	SH3 and multiple ankyrin repeat domains 1	protein_coding	-	0.403873	4	22.1754	-0.0644583	47	FALSE	FALSE	1	scaffold_44:812935-814069	0.43348	intron	0.642754	0.103611	-0.233066	FALSE	NA	Esrra,Esrrb,Esrrb,ESRRA,Esrrg,Creb3l2,GSX2,Rxra,Rxra(12.7,10.9,10.9,10.6,9.92,8.98,8.3,7.55,5)
102298838	shank2	SH3 and multiple ankyrin repeat domains 2	protein_coding	+	0.383342	1	33.8123	-0.00676225	144	FALSE	FALSE	1	scaffold_522:157726-158837	0.473921	intron	0.708793	-0.1216	0.248117	TRUE	NA	ESR2,CREB1,Crem,NR3C1,GSX2,Rxra,GSX2,Rxra,Rxra(11,10.4,9.68,8.58,8.46,7.89,7.79,7.72,6.09)
102311615	shank3	SH3 and multiple ankyrin repeat domains 3	protein_coding	-	0.390894	8	11.1309	-0.119612	67	FALSE	FALSE	1	scaffold_166:95819-96405	0.475298	intron	0.413518	0.123929	-0.435648	FALSE	21053	Crem,NR3C1(8.54,6.7)
102304430	LOC102304430	SH3 and PX domain-containing protein 2A-like	protein_coding	-	0.444413	6	15.6829	-0.0909288	41	FALSE	FALSE	1	scaffold_27:3123302-3123681	0.534211	intron	0.505362	-0.115336	0.330698	FALSE	NA	RORA,Esrrg,Rxra,Rxra,GSX2(13.8,9.9,9.85,8.55,7.96)
102302969	shisa2	shisa family member 2	protein_coding	-	0.456147	1	1.02517	0.0262093	2	FALSE	FALSE	2	scaffold_0:4612246-4612596,scaffold_0:4615579-4615874	0.475009	3'reg:exon:intron	0.553016	-0.14135	0.37892	FALSE	NA	RORA,Esrra,Esrrg,AR,Esrrg,GSX2(11.1,9.29,8.54,8.22,7.88,7.38)
102309595	shroom2	shroom family member 2	protein_coding	-	0.402683	3	2.45362	0.0370381	11	FALSE	FALSE	1	scaffold_52:994033-994327	0.505085	intron	0.481686	-0.143551	0.433174	FALSE	NA	Rxra(8.58)
102291598	sidt2	SID1 transmembrane family member 2	protein_coding	-	0.40579	2	29.3014	-0.156334	3	FALSE	FALSE	1	scaffold_339:135297-135809	0.426901	5'reg	0.309523	-0.151614	0.721338	FALSE	NA	RARA::RXRA,ESR2,CREB1,CREB1,Esrrg(14.8,13.1,10,9.96,7.8)
102290989	LOC102290989	sideroflexin-1	protein_coding	+	0.41553	2	29.9889	-0.0725177	6	FALSE	FALSE	1	scaffold_40:1504829-1505073	0.404082	3'reg	0.72737	0.126038	-0.250617	FALSE	NA	Rxra,GSX2,AR(9.65,8.79,8.57)
102305879	srp54	signal recognition particle 54kDa	protein_coding	+	0.521255	2	103.981	0.0141931	2	FALSE	FALSE	1	scaffold_541:24422-24670	0.522088	5'reg:intron	0.13618	0.116559	-1.31977	FALSE	NA	AR(9.18)
102308153	sipa1	signal-induced proliferation-associated 1	protein_coding	+	0.436996	4	48.7002	0.0634824	9	FALSE	FALSE	1	scaffold_46:1530836-1532109	0.502355	intron	0.294995	-0.175147	0.883151	FALSE	NA	GSX2,Rxra,Rxra(7.68,7.59,5.44)
102311160	sipa1l2	signal-induced proliferation-associated 1 like 2	protein_coding	+	0.416999	6	36.7339	0.024042	9	FALSE	FALSE	1	scaffold_83:1995121-1995408	0.458333	intron	0.7382	0.107563	-0.210588	FALSE	NA	AR,GSX2(9.18,8.39)
102304170	sipa1l3	signal-induced proliferation-associated 1 like 3	protein_coding	+	0.406123	3	22.1208	-0.0681722	24	FALSE	FALSE	1	scaffold_112:811536-811772	0.42616	intron	0.29771	-0.212828	1.07899	FALSE	NA	NA
102292433	sik3	SIK family kinase 3	protein_coding	+	0.411066	4	55.5186	-0.0839981	15	FALSE	FALSE	1	scaffold_339:135297-135809	0.426901	intron	0.309523	-0.151614	0.721338	FALSE	NA	CREB1,Rxra(9.06,5.27)
102308721	ssbp4	single stranded DNA binding protein 4	protein_coding	-	0.429805	2	46.1424	-0.0701097	19	FALSE	FALSE	3	scaffold_144:829538-829880,scaffold_144:904265-904619,scaffold_144:916545-916884	0.497223	3'reg:intron	0.658252	0.0426587	-0.0738366	FALSE	NA	AR,Rxra,CREB1,AR,GSX2,NR3C1,NR3C1,Crem,Creb5(14.2,11,9.77,9.47,9.17,8.54,8.05,7.89,6.99)
102307511	ssbp2	single-stranded DNA binding protein 2	protein_coding	+	0.41221	1	47.3424	-0.101974	19	FALSE	FALSE	1	scaffold_51:2202606-2202704	0.565657	intron	0.629897	0.169814	-0.391319	FALSE	NA	NA
102307132	six3	SIX homeobox 3	protein_coding	+	0.403309	1	18.8785	-0.135469	NA	TRUE	FALSE	1	scaffold_119:1141179-1141454	0.525362	3'reg	0.461456	0.241452	-0.772841	FALSE	NA	NA
102303390	six6	SIX homeobox 6	protein_coding	-	0.467249	1	33.4474	-0.225111	NA	TRUE	FALSE	1	scaffold_15:573895-574234	0.5	3'reg	0.155193	-0.14436	1.45365	FALSE	9903	Rxra,GSX2,AR(11.3,10.2,8.04)
102296396	LOC102296396	ski oncogene-like	protein_coding	+	0.442852	1	52.4661	-0.0304694	2	FALSE	FALSE	1	scaffold_86:383519-383914	0.542929	5'reg	0.65154	-0.165385	0.368195	TRUE	NA	AR,NR3C1(11.4,8.89)
102304592	smpx	small muscle protein X-linked	protein_coding	-	0.367561	2	1.44678	-0.067844	5	FALSE	FALSE	1	scaffold_140:1315738-1316011	0.507299	intron	0.463547	0.130308	-0.408261	FALSE	NA	Creb3l2,GSX2(14.4,8.15)
102294941	LOC102294941	small ubiquitin-related modifier 2-like	protein_coding	-	0.405709	1	121.803	0.103276	4	FALSE	FALSE	1	scaffold_570:133266-133471	0.456311	3'reg	0.557868	-0.189384	0.494549	TRUE	NA	CREB1,Rxra,Esrrg,Rxra(11,7.68,7.67,7.06)
102311568	LOC102311568	sodium-dependent phosphate transport protein 2B-like	protein_coding	-	0.384621	1	0.409979	0.0413884	9	FALSE	TRUE	1	scaffold_501:340058-340301	0.545082	cds	0.820714	0.186252	-0.32882	FALSE	NA	NA
102297922	LOC102297922	sodium/calcium exchanger 1-like	protein_coding	-	0.41781	3	275.124	0.0957251	22	FALSE	TRUE	1	scaffold_136:960406-961252	0.5183	cds:intron	0.768157	0.281139	-0.53403	FALSE	NA	ESRRB,Esrrb,Esrrb,Esrrg,Esrra,ESRRA,ESR2,RORA,Rxra,Esrrb,Esrrb,Rxra,ESR2,Rxra,Esrrg,GSX2,Rxra,Rxra,Rxra(18,16.6,16.6,16.1,15.5,14.1,12.3,12.1,12,11.5,11.5,10.1,10.1,9.62,8.47,7.89,7.72,6.7,5.11)
102302385	LOC102302385	solute carrier family 12 member 9-like	protein_coding	+	0.394563	1	3.52374	0.212338	57	FALSE	TRUE	1	scaffold_244:642816-643267	0.475664	3'reg	0.786834	-0.128997	0.237053	FALSE	NA	Creb5,Crem,CREB1,Creb3l2(19.1,13.8,13,8.77)
102291895	slc18a3	solute carrier family 18 (vesicular acetylcholine transporter) member 3	protein_coding	-	0.456172	1	1.09294	0.200633	NA	FALSE	FALSE	1	scaffold_5:1404477-1404549	0.575342	5'reg	0.509222	-0.174651	0.499747	FALSE	NA	Rxra(5.84)
102292666	LOC102292666	solute carrier family 2 facilitated glucose transporter member 1-like	protein_coding	-	0.380866	1	2.5381	-0.205573	3	FALSE	TRUE	1	scaffold_68:1604586-1605047	0.489177	3'reg	0.407855	-0.145027	0.51851	FALSE	NA	CREB1,GSX2,Creb3l2,Rxra(9.94,8.27,7.99,6.35)
102293988	LOC102293988	solute carrier family 22 member 13-like	protein_coding	+	0.38595	1	1.00508	0.0129369	2	FALSE	FALSE	1	scaffold_0:5319841-5320593	0.420983	5'reg	0.810893	-0.220164	0.394137	FALSE	NA	Crem,Rxra(10.5,6.04)
102294393	slc22a15	solute carrier family 22 member 15	protein_coding	-	0.441257	1	11.6706	-0.232519	6	FALSE	FALSE	1	scaffold_215:770812-771220	0.457213	intron	0.550926	-0.203608	0.53938	FALSE	NA	Creb5,RORA,Rxra(12.9,11.3,6.63)
102294394	slc22a31	solute carrier family 22 member 31	protein_coding	+	0.421499	1	0.531403	0.00634332	13	FALSE	FALSE	1	scaffold_219:705455-705667	0.497653	5'reg	0.374741	-0.242378	0.967855	FALSE	NA	NA
102296692	slc25a13	solute carrier family 25 (aspartate/glutamate carrier) member 13	protein_coding	-	0.389329	1	9.43331	-0.0392266	24	FALSE	FALSE	1	scaffold_97:916505-916767	0.463878	intron	0.807873	-0.119875	0.214466	FALSE	NA	NA
102312584	slc30a1	solute carrier family 30 (zinc transporter) member 1	protein_coding	+	0.464506	1	17.6778	-0.043858	NA	FALSE	FALSE	1	scaffold_42:1138641-1138898	0.51938	intron	0.642859	0.252454	-0.574008	FALSE	NA	NA
102310363	slc35a2	solute carrier family 35 (UDP-galactose transporter) member A2	protein_coding	+	0.452425	1	6.02077	0.123681	2	FALSE	FALSE	1	scaffold_126:1009442-1009471	0.733333	3'reg:exon	0.463913	0.151488	-0.475359	FALSE	NA	NA
102313902	slc40a1	solute carrier family 40 (iron-regulated transporter) member 1	protein_coding	-	0.402571	1	22.7434	0.0627123	3	FALSE	FALSE	1	scaffold_274:608572-608743	0.511628	3'reg	0.694291	0.181585	-0.379495	TRUE	NA	NA
102302458	slc8a3	solute carrier family 8 (sodium/calcium exchanger) member 3	protein_coding	+	0.339016	5	28.8762	0.0353684	72	FALSE	FALSE	1	scaffold_164:725074-725535	0.487013	intron	0.307711	-0.224683	1.10436	FALSE	NA	GSX2,Rxra(9.19,8.12)
102296967	LOC102296967	solute carrier organic anion transporter family member 5A1-like	protein_coding	+	0.408273	3	30.7979	-0.0280069	25	FALSE	FALSE	1	scaffold_425:486983-487423	0.487528	intron	0.425915	-0.2027	0.700023	FALSE	NA	Esrrb,Esrrb,ESRRA,AR,NR3C1,Esrrg,Rxra(11.5,11.4,11.4,8.56,8.18,7.95,5.8)
102310545	LOC102310545	sorbin and SH3 domain-containing protein 1-like	protein_coding	+	0.426304	10	38.2029	-0.0367673	7	FALSE	FALSE	1	scaffold_83:458839-459052	0.570093	intron	0.734363	0.118666	-0.233635	FALSE	NA	AR,Rxra,Rxra(9.65,6.71,5.86)
102291710	sorcs2	sortilin-related VPS10 domain containing receptor 2	protein_coding	-	0.340468	1	8.63273	-0.224157	153	FALSE	FALSE	1	scaffold_530:278091-278328	0.466387	intron	0.389146	-0.146772	0.550723	FALSE	NA	NA
102305532	snx29	sorting nexin 29	protein_coding	-	0.404995	2	10.7713	-0.00798232	66	FALSE	FALSE	1	scaffold_237:271470-271719	0.58	intron	0.811384	0.180576	-0.322411	FALSE	NA	NA
102300531	snx21	sorting nexin family member 21	protein_coding	+	0.385694	4	7.24235	0.0927389	30	FALSE	FALSE	1	scaffold_206:473965-474032	0.441176	5'reg	0.677243	0.169418	-0.362802	FALSE	NA	NA
102302839	LOC102302839	sorting nexin-12	protein_coding	-	0.386948	2	97.3809	0.0701612	NA	FALSE	FALSE	1	scaffold_77:1301822-1302170	0.398281	5'reg	0.392431	-0.153717	0.572506	TRUE	NA	NA
102298812	sall4	spalt-like transcription factor 4	protein_coding	-	0.398328	5	0.736625	0.0729589	NA	TRUE	FALSE	1	scaffold_25:1221672-1221693	0.590909	intron	0.666442	0.177884	-0.387389	FALSE	NA	NA
102305603	sphkap	SPHK1 interactor AKAP domain containing	protein_coding	+	0.354202	5	19.1578	-0.168291	91	FALSE	FALSE	2	scaffold_152:1148748-1149093,scaffold_152:1133140-1133254	0.487723	cds:intron	0.572699	-0.0117861	0.203418	FALSE	NA	NR3C1,Ar,AR,NR3C2,NR3C1(16.7,14.9,13.4,13,12.3)
102293559	LOC102293559	spindlin-1-like	protein_coding	-	0.46107	2	20.9058	-0.0426316	3	FALSE	TRUE	1	scaffold_599:296633-296883	0.533865	5'reg	0.736798	-0.123832	0.243044	FALSE	NA	Rxra,ESR2,CREB1,ESRRA(15.3,10.3,10.1,9.62)
102295322	LOC102295322	sprouty-related EVH1 domain-containing protein 2-like	protein_coding	+	0.486315	5	39.6023	-0.0974044	10	FALSE	FALSE	1	scaffold_290:604072-604256	0.594595	cds:intron	0.72745	-0.116391	0.231323	FALSE	NA	NA
102305037	LOC102305037	SPRY domain-containing protein 3-like	protein_coding	-	0.393475	2	10.8656	-0.0815203	57	FALSE	TRUE	2	scaffold_25:267615-267972,scaffold_25:270699-271291	0.5122	cds:intron	0.69065	-0.0141797	0.00782612	TRUE	NA	PPARG,ESR2,CREB1,AR(18.8,13.2,9.06,8.16)
102301982	sox5	SRY (sex determining region Y)-box 5	protein_coding	-	0.42178	9	23.7405	-0.159069	31	TRUE	FALSE	1	scaffold_10:4142230-4142839	0.465574	intron	0.622838	-0.110439	0.256486	FALSE	39023	GSX2,GSX2,GSX2,Rxra(9.04,8.52,8.37,7.35)
102290365	st8sia5	ST8 alpha-N-acetyl-neuraminide alpha-28-sialyltransferase 5	protein_coding	+	0.404606	2	263.193	0.143442	8	FALSE	FALSE	1	scaffold_17:2604158-2604460	0.50495	intron	0.231685	-0.105468	0.668455	FALSE	NA	AR(9.31)
102293512	samd12	sterile alpha motif domain containing 12	protein_coding	-	0.394663	2	8.9487	-0.0959711	78	FALSE	FALSE	1	scaffold_200:501576-501806	0.441558	intron	0.831374	-0.151669	0.263927	FALSE	NA	GSX2(8.23)
102314003	samd7	sterile alpha motif domain containing 7	protein_coding	+	0.422537	1	1.08542	-0.0826306	NA	FALSE	FALSE	1	scaffold_207:60468-61223	0.480159	intron	0.708227	-0.158998	0.325258	FALSE	25933	CREB1,Rxra,Rxra,Rxra(9.25,7.47,6.96,5.49)
102299356	srd5a3	steroid 5 alpha-reductase 3	protein_coding	-	0.401269	1	4.58588	-0.0698166	1	FALSE	FALSE	1	scaffold_54:1703484-1703529	0.630435	3'reg	0.276058	-0.181537	0.985318	FALSE	NA	NA
102314253	sra1	steroid receptor RNA activator 1	protein_coding	-	0.373501	1	13.3083	0.191328	4	FALSE	FALSE	1	scaffold_760:2114-2678	0.40885	intron	0.603878	0.170496	-0.410061	TRUE	NA	GSX2,GSX2,GSX2(10.2,8.34,7.36)
102299645	sugct	succinyl-CoA:glutarate-CoA transferase	protein_coding	+	0.407393	1	3.35549	-0.0356505	34	FALSE	FALSE	1	scaffold_422:460963-461580	0.522654	intron	0.580066	-0.111977	0.279371	FALSE	NA	NA
102309583	LOC102309583	suppressor of cytokine signaling 3-like	protein_coding	+	0.456005	3	12.8118	-0.461764	NA	FALSE	FALSE	1	scaffold_394:19208-19464	0.501946	3'reg	0.781762	0.104836	-0.193759	FALSE	NA	NA
102302296	snap25	synaptosomal-associated protein 25kDa	protein_coding	-	0.42651	1	4319.87	-0.0689824	8	FALSE	FALSE	1	scaffold_16:3254678-3255159	0.5	intron	0.650777	-0.179833	0.401234	FALSE	NA	AR,Nr1h3::Rxra,Esrrb,Esrrb,CREB1,NR3C1,NR3C1,Esrrg,NR3C1,Crem(13.7,11.8,10.6,10.6,9.82,9.61,9.45,8.3,7.87,7.62)
102302486	syt11	synaptotagmin XI	protein_coding	-	0.475081	1	168.944	0.00518164	9	FALSE	FALSE	1	scaffold_302:717498-717957	0.502174	intron	0.277016	-0.118821	0.628575	FALSE	NA	AR,ESRRA,Esrrb,Esrrb,AR,Rxra,Esrrg(14.9,13.2,12.1,12.1,10.8,9.36,8.79)
102295497	LOC102295497	syndecan-2-A-like	protein_coding	-	0.394236	1	38.1144	0.000858055	9	FALSE	FALSE	1	scaffold_200:845332-845657	0.460123	exon	0.786659	-0.198682	0.366328	FALSE	NA	NA
102297586	stxbp5l	syntaxin binding protein 5-like	protein_coding	+	0.391767	14	108.831	-0.0447823	53	FALSE	FALSE	1	scaffold_74:155447-155698	0.531746	intron	0.742037	-0.119257	0.232364	FALSE	NA	CREB1,Rxra(9.25,7.09)
102308221	sncb	synuclein beta	protein_coding	+	0.396992	2	954.726	-0.0376805	1	FALSE	FALSE	1	scaffold_14:576168-577131	0.440871	5'reg	0.705637	-0.110817	0.227035	FALSE	NA	NR3C1,NR3C1,NR3C1,Rxra(10.6,8.71,7.7,6.53)
102294896	t	T brachyury transcription factor	protein_coding	-	0.362064	1	0.509089	0.00442959	8	TRUE	FALSE	1	scaffold_9:2199779-2200022	0.536885	intron	0.2932	-0.141743	0.711532	TRUE	NA	Rxra,Rxra,AR,GSX2,Rxra(14.9,13.7,7.86,7.56,6.54)
102309032	tbx2	T-box 2	protein_coding	-	0.448396	2	5.41871	0.126412	NA	TRUE	FALSE	1	scaffold_122:945844-946852	0.443013	5'reg	0.456677	-0.17084	0.546135	FALSE	NA	CREB1,GSX2,Rxra,GSX2,GSX2(10.1,9.48,9.19,8.13,7.78)
102294663	LOC102294663	T-cell surface antigen CD2-like	protein_coding	+	0.384917	2	1.15731	0.0470661	4	FALSE	TRUE	1	scaffold_1118:29889-30201	0.43131	5'reg	0.733768	-0.202762	0.401226	TRUE	NA	NA
102293803	LOC102293803	TBC1 domain family member 12-like	protein_coding	-	0.449356	1	14.9148	-0.099435	8	FALSE	FALSE	1	scaffold_215:727831-728442	0.503268	cds:intron	0.654535	-0.100755	0.22252	FALSE	NA	Creb3l2,Rxra,Rxra(10.1,7.93,5.73)
102309767	LOC102309767	TBC1 domain family member 2A-like	protein_coding	+	0.3664	1	0.628161	0.0848496	13	FALSE	FALSE	1	scaffold_216:980947-981571	0.4736	5'reg	0.657909	-0.154563	0.340506	FALSE	NA	ESR2,RORA,Rxra,NR3C1,Rxra(13.2,12.6,12.1,9.93,6.21)
102305440	tenm2	teneurin transmembrane protein 2	protein_coding	+	0.412802	7	45.5124	-0.114583	53	FALSE	FALSE	1	scaffold_14:2083217-2083509	0.416382	intron	0.528857	-0.107865	0.295277	FALSE	NA	NA
102292130	tns4	tensin 4	protein_coding	+	0.422312	1	0.171314	0.0233048	7	FALSE	FALSE	1	scaffold_27:1445344-1445543	0.505	cds:intron	0.750028	-0.176996	0.342048	TRUE	NA	NA
102300595	tex30	testis expressed 30	protein_coding	+	0.490573	5	7.23483	-0.146645	NA	FALSE	FALSE	1	scaffold_74:223965-224688	0.53453	5'reg:cds:intron	0.446582	0.374629	-1.28981	FALSE	NA	Creb3l2,Esrrg(13.1,8.61)
102290419	tspan18	tetraspanin 18	protein_coding	+	0.413798	1	93.02	0.0577653	7	FALSE	FALSE	1	scaffold_102:1257722-1258001	0.253571	intron	0.511582	0.157165	-0.446753	FALSE	NA	NA
102307462	txnrd2	thioredoxin reductase 2	protein_coding	+	0.410493	1	19.7435	0.0603813	4	FALSE	FALSE	1	scaffold_212:288943-289238	0.52027	intron	0.778835	-0.109561	0.203284	FALSE	40248	NR3C1,AR(9.68,7.8)
102313962	LOC102313962	thioredoxin-related transmembrane protein 2-B	protein_coding	+	0.401514	1	76.2551	0.075766	8	FALSE	FALSE	1	scaffold_726:63147-63391	0.534694	3'reg:exon	0.57613	0.115436	-0.290039	FALSE	NA	Nr1h3::Rxra(18.3)
102296139	LOC102296139	thyroid hormone receptor alpha	protein_coding	-	0.327389	8	15.8308	-0.0370862	81	TRUE	FALSE	1	scaffold_363:256156-256844	0.471698	intron	0.283643	-0.122876	0.635045	FALSE	NA	AR,Rxra,NR3C1(7.73,7.4,7.35)
102303034	traf3	TNF receptor-associated factor 3	protein_coding	-	0.500587	1	13.2914	-0.0579706	4	FALSE	FALSE	1	scaffold_986:84564-85117	0.471119	intron	0.674799	0.109184	-0.233943	FALSE	NA	Creb5,CREB1,CREB1,Rxra,Creb5(12.8,11,9.94,8.46,7.42)
102296226	tprkb	TP53RK binding protein	protein_coding	-	0.416873	3	13.0109	0.112492	17	FALSE	FALSE	1	scaffold_10:3628617-3629152	0.44403	intron	0.780189	-0.111638	0.206789	TRUE	NA	NR3C1,GSX2(9.44,8.27)
102293762	LOC102293762	transcription factor COE1-like	protein_coding	-	0.411276	4	12.1695	0.148963	43	TRUE	FALSE	1	scaffold_77:881232-881611	0.481579	intron	0.340657	-0.165014	0.713007	FALSE	NA	Rxra(5.08)
102296589	LOC102296589	transcription factor E2F3-like	protein_coding	-	0.378776	3	6.41539	-0.119027	6	TRUE	FALSE	1	scaffold_1120:31480-32145	0.483483	5'reg	0.576754	0.243106	-0.617359	TRUE	NA	NA
102307542	LOC102307542	transcription factor HIVEP3-like	protein_coding	+	0.405049	3	13.804	-0.0259757	25	TRUE	FALSE	1	scaffold_91:1279000-1279723	0.469613	intron	0.437318	-0.16043	0.535311	FALSE	NA	AR,CREB1,GSX2,NR3C1,GSX2(12.6,11.2,9.02,8.98,8.63)
102298902	LOC102298902	transcription factor Maf-like	protein_coding	+	0.40483	1	3.74894	0.134773	7	TRUE	FALSE	1	scaffold_8:3194743-3195003	0.524904	intron	0.402328	-0.119989	0.433498	FALSE	NA	GSX2,Rxra(7.57,5.72)
102294338	LOC102294338	transcription factor MafB-like	protein_coding	+	0.433327	1	0.761942	0.0109987	NA	TRUE	TRUE	1	scaffold_54:1536369-1537126	0.489446	3'reg:cds:intron	0.463392	-0.110344	0.345174	FALSE	NA	CREB1,AR,GSX2,Creb5(13.8,12.4,8.68,7.24)
102310917	LOC102310917	transcription factor Sox-14	protein_coding	+	0.450962	1	2.6243	-0.0315253	NA	TRUE	FALSE	1	scaffold_31:1668969-1669228	0.476923	3'reg	0.139118	0.126941	-1.4212	FALSE	NA	GSX2(9.14)
102293966	LOC102293966	transcription termination factor 1-like	protein_coding	+	0.508772	1	10.1335	-0.0927661	NA	TRUE	FALSE	1	scaffold_1537:44228-44442	0.516279	3'reg	0.131038	-0.11227	1.32128	FALSE	NA	NA
102292121	LOC102292121	transcriptional activator protein Pur-alpha-like	protein_coding	-	0.391575	2	46.4502	0.0601622	NA	TRUE	FALSE	1	scaffold_312:323371-323464	0.531915	exon	0.708551	0.119369	-0.243626	FALSE	NA	NA
102295262	LOC102295262	transforming growth factor beta receptor type 3-like	protein_coding	-	0.420431	1	4.67855	0.110256	10	FALSE	FALSE	1	scaffold_80:1029288-1029531	0.508197	5'reg	0.495246	-0.108911	0.318554	FALSE	NA	Esrrg(7.63)
102303369	trpc1	transient receptor potential cation channel subfamily C member 1	protein_coding	+	0.423603	1	92.0038	-0.141952	5	FALSE	FALSE	1	scaffold_0:6113281-6113455	0.485714	intron	0.796607	0.124249	-0.225479	FALSE	NA	NA
102293586	trpm5	transient receptor potential cation channel subfamily M member 5	protein_coding	+	0.401494	1	1.013	0.156329	8	FALSE	FALSE	1	scaffold_121:1211546-1212300	0.527152	5'reg	0.731361	0.231475	-0.460483	FALSE	NA	HNF4A,GSX2(12.4,8.53)
102309026	timm17a	translocase of inner mitochondrial membrane 17 homolog A (yeast)	protein_coding	+	0.39071	1	156.743	0.0694441	2	FALSE	FALSE	1	scaffold_109:806662-806950	0.446367	intron	0.514423	0.109738	-0.308934	TRUE	NA	NA
102308674	tmub1	transmembrane and ubiquitin-like domain containing 1	protein_coding	-	0.54099	4	42.0068	-0.0830221	2	FALSE	FALSE	1	scaffold_492:281072-281377	0.51634	5'reg:exon:intron	0.735665	0.115197	-0.226374	FALSE	NA	Rxra,NR2F1,AR,Crem(14.1,13.8,10.3,8.04)
102300560	tmed1	transmembrane p24 trafficking protein 1	protein_coding	-	0.409706	1	0.380368	-0.0476184	4	FALSE	FALSE	1	scaffold_335:173008-173247	0.645833	3'reg	0.788485	0.102944	-0.188625	FALSE	NA	Rxra(6.52)
102295850	tmem108	transmembrane protein 108	protein_coding	-	0.40988	1	24.1749	0.0904176	33	FALSE	FALSE	1	scaffold_49:1479280-1479972	0.481962	3'reg:exon	0.695267	-0.104516	0.217284	FALSE	NA	Rxra(5.48)
102299041	tmem165	transmembrane protein 165	protein_coding	-	0.400128	1	47.5719	0.0335787	1	FALSE	FALSE	1	scaffold_54:1703484-1703529	0.630435	5'reg:cds	0.276058	-0.181537	0.985318	FALSE	NA	NA
102303463	LOC102303463	transmembrane protein 211-like	protein_coding	-	0.392124	1	22.9951	0.0960046	48	FALSE	FALSE	1	scaffold_136:1265531-1266354	0.445388	intron	0.729764	0.115128	-0.228075	FALSE	NA	RORA,Creb3l2,Esrrg,ESRRA,Esrrb,Esrrb,Rxra,GSX2,ESRRB,CREB1,GSX2,NR3C1,Creb3l2,GSX2(14.8,14.1,12.3,11.5,11.4,11.4,11.3,11.2,10.8,9.94,9.37,8.78,7.99,7.95)
102295506	tmem245	transmembrane protein 245	protein_coding	-	0.421513	3	22.8019	0.023632	10	FALSE	FALSE	1	scaffold_228:443704-443967	0.518939	cds:intron	0.695862	0.162488	-0.338422	FALSE	NA	Rxra(12.5)
102307983	LOC102307983	transmembrane protein 42-like	protein_coding	-	0.420173	1	10.1195	-0.0690829	NA	FALSE	FALSE	1	scaffold_114:1526479-1526752	0.470803	3'reg:5'reg:cds:intron	0.63013	0.141368	-0.325034	FALSE	NA	CREB1,GSX2,AR(9.25,8.89,8.14)
102296076	LOC102296076	transmembrane protein 51-like	protein_coding	+	0.18573	1	0.12398	-0.0678393	5	FALSE	FALSE	1	scaffold_86:383519-383914	0.542929	3'reg	0.65154	-0.165385	0.368195	TRUE	NA	AR,NR3C1(11.4,8.89)
102292050	tmeff2	transmembrane protein with EGF-like and two follistatin-like domains 2	protein_coding	-	0.395164	1	45.7281	-0.121642	78	FALSE	FALSE	1	scaffold_72:1520214-1520534	0.482866	intron	0.599839	-0.16069	0.388819	FALSE	NA	Nr1h3::Rxra,Crem,GSX2(15.1,9.93,8.01)
102292593	tnpo1	transportin 1	protein_coding	-	0.386153	3	27.7765	-0.0545895	2	FALSE	FALSE	1	scaffold_110:40759-41080	0.444099	5'reg	0.580158	-0.112957	0.281786	FALSE	NA	GSX2(7.42)
102305888	LOC102305888	tripartite motif-containing protein 16-like	protein_coding	-	0.471373	2	3.86495	-0.130868	1	FALSE	TRUE	1	scaffold_81:1723500-1725325	0.506024	5'reg:cds:intron	0.636078	-0.232588	0.533534	FALSE	NA	RORA,CREB1,NR3C1,AR,Crem,AR,Rxra,Rxra,Rxra,GSX2,NR3C1,NR3C1(12.4,11.1,10.4,10.2,9.29,9.16,9.11,7.89,7.4,7.3,6.8,6.73)
102306406	LOC102306406	tripartite motif-containing protein 16-like	protein_coding	+	0.451794	1	12.1444	0.351366	1	FALSE	TRUE	1	scaffold_81:1723500-1725325	0.506024	5'reg	0.636078	-0.232588	0.533534	FALSE	NA	CREB1,Nr1h3::Rxra,NR3C1,NR3C1,Rxra,Creb3l2,NR3C1,Rxra,Rxra,Rxra(11.4,11.4,11.3,9.19,8.38,7.76,7.53,7.05,6.02,5.32)
102290338	LOC102290338	tripartite motif-containing protein 47-like	protein_coding	-	0.394721	1	15.7261	-0.0199586	6	FALSE	TRUE	1	scaffold_1:1111833-1112241	0.555012	3'reg	0.424935	-0.143614	0.492306	TRUE	NA	NA
102293154	tph1	tryptophan hydroxylase 1	protein_coding	-	0.395728	2	10.6143	-0.321356	NA	FALSE	FALSE	1	scaffold_458:434995-435511	0.460348	5'reg	0.360058	-0.132744	0.538034	FALSE	NA	CREB1(9.06)
102298304	tubgcp5	tubulin gamma complex associated protein 5	protein_coding	+	0.490734	2	49.2253	-0.23963	5	FALSE	FALSE	1	scaffold_52:605150-605365	0.481481	cds:intron	0.22051	-0.15486	1.0582	FALSE	NA	NR3C1(6.63)
102297055	ttll11	tubulin tyrosine ligase-like family member 11	protein_coding	+	0.293917	1	19.2111	-0.0911057	9	FALSE	FALSE	1	scaffold_17:698277-698663	0.449612	intron	0.54071	-0.229568	0.621979	TRUE	NA	AR,GSX2(11.5,9.03)
102297210	LOC102297210	tumor necrosis factor receptor superfamily member 9-like	protein_coding	+	0.385577	1	16.1035	0.102189	1	FALSE	FALSE	1	scaffold_120:1228523-1228838	0.455696	5'reg:exon	0.446156	0.118749	-0.386278	FALSE	NA	CREB1,Crem,Creb3l2,Esrrg(10.4,9.68,7.78,7.7)
102300139	tp53bp1	tumor protein p53 binding protein 1	protein_coding	-	0.464796	8	44.7252	-0.0173855	7	FALSE	FALSE	1	scaffold_235:521946-521992	0.382979	intron	0.275036	-0.196996	1.08126	FALSE	NA	GSX2(8.92)
102293825	tp63	tumor protein p63	protein_coding	-	0.39632	8	0.416608	-0.0435339	18	TRUE	FALSE	1	scaffold_31:631876-631917	0.619048	intron	0.74498	0.164589	-0.320041	FALSE	NA	NA
102308882	LOC102308882	type I inositol 145-trisphosphate 5-phosphatase-like	protein_coding	-	0.378343	1	16.0659	0.0276417	14	FALSE	TRUE	1	scaffold_50:1257578-1258508	0.447905	3'reg	0.567992	-0.121994	0.311064	FALSE	NA	Esrrb,Esrrb,Esrrg(10.4,10.4,7.8)
102299157	th	tyrosine hydroxylase	protein_coding	-	0.390525	2	13.4908	-0.382037	NA	FALSE	FALSE	1	scaffold_682:177460-177712	0.549407	cds:intron	0.724417	-0.231479	0.46498	FALSE	NA	NR3C1(7.73)
102290700	tnk2	tyrosine kinase non-receptor 2	protein_coding	+	0.411004	4	15.3555	-0.0735641	4	FALSE	FALSE	1	scaffold_652:38793-39190	0.472362	5'reg	0.3569	-0.112191	0.4573	FALSE	NA	GSX2(7.53)
102305908	LOC102305908	tyrosine kinase receptor Cad96Ca-like	protein_coding	-	0.422643	4	6.3324	-0.0526499	8	FALSE	FALSE	1	scaffold_122:654480-654926	0.532438	5'reg	0.5157	-0.337953	0.981638	FALSE	NA	Creb3l2,CREB1,Creb3l2,CREB1(10.1,9.94,9.57,9.06)
102311396	LOC102311396	tyrosine-protein kinase STYK1-like	protein_coding	-	0.329606	2	0.657719	-0.00375264	6	FALSE	TRUE	1	scaffold_160:1055489-1055881	0.473282	cds:intron	0.406878	0.129197	-0.46201	FALSE	NA	GSX2(8.23)
102291128	LOC102291128	ubiquinol-cytochrome-c reductase complex assembly factor 1	protein_coding	-	0.467685	1	57.7061	-0.0508059	10	FALSE	FALSE	1	scaffold_100:728949-729722	0.497416	cds:intron	0.55693	-0.120112	0.312356	FALSE	NA	Creb5(9.04)
102296586	ubap2l	ubiquitin associated protein 2-like	protein_coding	-	0.414822	7	42.334	0.00805967	7	FALSE	FALSE	1	scaffold_87:458178-458564	0.534884	cds:intron	0.835516	-0.122599	0.212074	FALSE	NA	CREB1(9.94)
102310935	LOC102310935	ubiquitin carboxyl-terminal hydrolase 12-like	protein_coding	+	0.416899	1	24.4109	-0.0286925	16	FALSE	FALSE	1	scaffold_512:146664-147254	0.477157	intron	0.736658	0.308895	-0.614055	TRUE	NA	AR(11.4)
102307352	usp11	ubiquitin specific peptidase 11	protein_coding	+	0.471987	1	13.2685	0.0570365	8	FALSE	FALSE	2	scaffold_206:769045-770792,scaffold_206:759489-759868	0.490217	3'reg:cds:intron	0.78033	0.027053	-0.0300213	TRUE	NA	PPARG::RXRA,Rxra,Pparg::Rxra,HNF4A,Rxra,Rxra,Rarg(var.2),CREB1,ESR2,CREB1,CREB1,GSX2,GSX2,NR3C1,NR3C1,Rxra,Rxra,Rxra,Rxra,Rxra,Rxra(19.5,16.4,15,14.6,14.1,12.2,11.3,11,10.8,9.6,9.08,7.87,7.8,7.72,7.22,6.48,6.18,6.13,6.1,6.04,4.91)
102306632	usp32	ubiquitin specific peptidase 32	protein_coding	-	0.361091	5	20.332	-0.0660056	36	FALSE	FALSE	1	scaffold_122:654480-654926	0.532438	3'reg:exon	0.5157	-0.337953	0.981638	FALSE	NA	Creb3l2,CREB1,Creb3l2,CREB1(10.1,9.94,9.57,9.06)
102294686	usp44	ubiquitin specific peptidase 44	protein_coding	+	0.390887	1	8.80006	0.0329841	4	FALSE	FALSE	1	scaffold_167:849179-849384	0.563107	cds:intron	0.748247	-0.109024	0.210583	FALSE	NA	Crem(8.66)
102309550	usp53	ubiquitin specific peptidase 53	protein_coding	-	0.403418	2	5.19666	-0.0258934	4	FALSE	FALSE	2	scaffold_181:407465-407755,scaffold_181:415576-416000	0.474203	intron	0.668778	-0.013025	0.0140026	FALSE	NA	Rxra,GSX2(10.7,9.9)
102298755	ubxn4	UBX domain protein 4	protein_coding	-	0.189264	2	43.9618	-0.708391	31	FALSE	FALSE	1	scaffold_1314:57386-58160	0.474839	5'reg:cds:intron	0.420457	-0.748816	4.10948	FALSE	NA	Crem,CREB1,CREB1,Creb5,Rxra,GSX2,GSX2,GSX2,GSX2,Creb5(12.3,12.2,11.3,10.9,10.4,9.81,9.61,9.19,7.98,6.9)
102307087	b3gnt9	UDP-GlcNAc:betaGal beta-13-N-acetylglucosaminyltransferase 9	protein_coding	-	0.456628	3	3.26749	-0.09716	NA	FALSE	FALSE	1	scaffold_437:161994-162246	0.474308	cds:intron	0.890605	0.126142	-0.204681	FALSE	NA	Crem,AR,CREB1(9.94,9.58,9.08)
102299166	unc5a	unc-5 netrin receptor A	protein_coding	+	0.400686	1	21.8649	-0.0803064	34	FALSE	FALSE	1	scaffold_91:645719-646277	0.465116	intron	0.777036	-0.122972	0.228796	FALSE	557	NA
102288699	LOC102288699	uncharacterized LOC102288699	protein_coding	+	0.327439	2	12.5785	-0.0722109	3	FALSE	FALSE	1	scaffold_152:6451-6747	0.494949	5'reg	0.430191	-0.136147	0.460454	TRUE	NA	ESR2(11.1)
102289770	LOC102289770	uncharacterized LOC102289770	protein_coding	+	0.305888	5	24.2867	-0.0974002	25	FALSE	FALSE	1	scaffold_435:30767-31102	0.473214	intron	0.436012	0.201294	-0.678272	FALSE	NA	GSX2(7.4)
102290127	LOC102290127	uncharacterized LOC102290127	protein_coding	+	0.412586	1	0.0760287	0.0145076	45	FALSE	FALSE	1	scaffold_167:609218-609352	0.577778	intron	0.602213	0.141112	-0.339614	FALSE	NA	GSX2,Rxra(7.92,7.22)
102290470	LOC102290470	uncharacterized LOC102290470	protein_coding	+	0.409598	1	0.0147792	0.0128849	2	FALSE	FALSE	1	scaffold_326:512306-512647	0.461988	5'reg	0.708031	-0.180355	0.369502	FALSE	NA	GSX2(8.81)
102290664	LOC102290664	uncharacterized LOC102290664	protein_coding	+	0.265542	2	5.23252	-0.103667	19	FALSE	FALSE	1	scaffold_18:37866-38261	0.517677	intron	0.865157	-0.129921	0.217058	TRUE	NA	ESRRA,Esrrg,ESRRB(13,11.1,9.4)
102292550	LOC102292550	uncharacterized LOC102292550	protein_coding	+	0.398179	3	0.216721	-0.00697498	1	FALSE	FALSE	1	scaffold_421:448479-448893	0.506024	5'reg	0.45697	-0.137693	0.438045	FALSE	NA	Pparg::Rxra,ESRRB,Esrrg,HNF4A,Esrrb,Esrrb,ESRRA,RORA,Creb3l2,Esrra,Rxra(15.5,14.4,14,13.7,13.4,13.3,12.9,11.3,10.3,10.3,8.14)
102296749	LOC102296749	uncharacterized LOC102296749	protein_coding	-	0.348184	1	0.334875	-0.0131437	NA	FALSE	FALSE	1	scaffold_17:698277-698663	0.449612	5'reg	0.54071	-0.229568	0.621979	TRUE	NA	Rxra,NR3C1(10.4,8.62)
102297132	LOC102297132	uncharacterized LOC102297132	protein_coding	-	0.436308	1	19.5134	-0.207337	1	FALSE	FALSE	1	scaffold_231:843727-844347	0.492754	5'reg	0.508236	-0.166138	0.475873	TRUE	NA	GSX2(7.36)
102297433	LOC102297433	uncharacterized LOC102297433	protein_coding	+	0.389386	2	0.633645	0.0456187	6	FALSE	FALSE	1	scaffold_231:843727-844347	0.492754	intron	0.508236	-0.166138	0.475873	TRUE	NA	GSX2,GSX2,Rxra(8.73,8.11,6.21)
102302183	LOC102302183	uncharacterized LOC102302183	protein_coding	+	0.453361	2	9.64284	0.0777146	NA	FALSE	FALSE	1	scaffold_9:1335288-1335693	0.495074	5'reg	0.340566	-0.108094	0.461808	FALSE	NA	GSX2,Creb3l2(9.01,8.76)
102303001	LOC102303001	uncharacterized LOC102303001	protein_coding	+	0.451654	1	35.8971	-0.230829	NA	FALSE	FALSE	1	scaffold_40:827309-827554	0.512195	3'reg	0.5854	-0.126474	0.31291	FALSE	NA	NR3C1(8.93)
102303667	LOC102303667	uncharacterized LOC102303667	protein_coding	+	0.41082	2	0.105578	0.00630896	5	FALSE	FALSE	1	scaffold_144:632707-633038	0.527108	5'reg	0.643452	-0.13828	0.311242	FALSE	NA	AR(10.3)
102303960	LOC102303960	uncharacterized LOC102303960	protein_coding	+	0.140977	2	0.0482151	0.00752767	28	FALSE	FALSE	1	scaffold_674:198127-198543	0.477218	intron	0.834692	0.117084	-0.202703	TRUE	NA	AR,Rxra,Crem,Rxra(11.3,10.8,7.89,6.27)
102307610	LOC102307610	uncharacterized LOC102307610	protein_coding	-	0.388399	3	0.925395	0.114206	9	FALSE	FALSE	1	scaffold_417:7823-8251	0.564103	cds	0.793278	0.134	-0.244281	FALSE	NA	CREB1,ESR2,CREB1(13.4,10.1,10.1)
102310237	LOC102310237	uncharacterized LOC102310237	protein_coding	+	0.446397	2	0.0735638	0.0172623	2	FALSE	FALSE	1	scaffold_703:61172-61494	0.458204	5'reg	0.21377	-0.111513	0.770376	FALSE	NA	NA
102311445	LOC102311445	uncharacterized LOC102311445	protein_coding	+	0.379829	1	3.31981	0.0777153	5	FALSE	FALSE	1	scaffold_458:152887-153786	0.472222	3'reg	0.604488	0.307472	-0.75029	TRUE	NA	HNF4A,Esrrb,Esrrb,Esrrb,Esrrb,CREB1,GSX2,AR,Esrrg,AR,GSX2,Rxra(11.2,10.9,10.9,10.3,10.3,9.06,8.8,8.65,8.37,7.98,7.75,6.15)
102311813	LOC102311813	uncharacterized LOC102311813	protein_coding	+	0.48736	1	18.7166	0.147054	1	FALSE	FALSE	1	scaffold_2504:4603-4879	0.527076	3'reg	0.266495	-0.113029	0.621319	TRUE	NA	NA
102314601	LOC102314601	uncharacterized LOC102314601	protein_coding	+	0.518644	4	25.5934	-0.0224146	1	FALSE	FALSE	1	scaffold_153:484022-485147	0.545293	3'reg:5'reg:cds:intron	0.467418	-0.290393	0.926927	TRUE	NA	Creb3l2,ESR2,RORA,CREB1,Rxra,Rxra,Esrrg(11.6,11,10.7,10.4,10.3,8.87,7.87)
106632701	LOC106632701	uncharacterized LOC106632701	protein_coding	-	0.255949	1	5.59799	0.0783119	4	FALSE	FALSE	1	scaffold_1562:40113-40496	0.486979	3'reg:cds:intron	0.246868	0.110604	-0.657517	TRUE	NA	Creb3l2,GSX2(12.1,8.37)
106633796	LOC106633796	uncharacterized LOC106633796	protein_coding	-	0.56304	1	7.67696	-0.0845986	NA	FALSE	FALSE	1	scaffold_499:22239-22502	0.458333	5'reg	0.722103	-0.191047	0.383945	FALSE	NA	NA
102299181	LOC102299181	unconventional myosin-IXa-like	protein_coding	-	0.401549	12	35.8228	0.00397672	76	FALSE	FALSE	1	scaffold_133:882633-883056	0.514151	intron	0.624703	-0.11882	0.275236	FALSE	NA	AR,CREB1,CREB1,Crem,Esrrg(13.1,10.4,10.4,9.26,7.74)
102291583	LOC102291583	UPF0606 protein KIAA1549-like	protein_coding	+	0.471702	4	23.1275	0.0242757	12	FALSE	FALSE	1	scaffold_246:55587-55895	0.488673	intron	0.439104	-0.135573	0.449021	FALSE	NA	GSX2,Rxra(9.14,5.25)
102295896	LOC102295896	V-set and transmembrane domain-containing protein 2-like protein	protein_coding	-	0.366212	1	38.8132	0.0115886	24	FALSE	TRUE	1	scaffold_130:253335-253581	0.396761	intron	0.688741	-0.141447	0.297336	FALSE	NA	NA
102291779	vegfa	vascular endothelial growth factor A	protein_coding	+	0.40407	2	14.5438	0.21241	2	FALSE	FALSE	1	scaffold_6:652676-653325	0.398462	intron	0.659039	-0.247351	0.547967	FALSE	NA	RORA(var.2),Crem,CREB1,Creb5,CREB1,RORA,RORA,GSX2,Rxra(19.3,14.4,14.3,13.3,13,12.8,10.8,9.63,6.25)
102293344	LOC102293344	vesicle-associated membrane protein-associated protein B/C-like	protein_coding	-	0.379707	1	91.7436	0.0699992	6	FALSE	FALSE	1	scaffold_370:223973-224264	0.476027	3'reg	0.498892	-0.268313	0.795465	FALSE	NA	GSX2,GSX2(8.52,7.43)
102308315	LOC102308315	voltage-dependent calcium channel gamma-4 subunit-like	protein_coding	+	0.394073	2	98.4168	-0.262955	11	FALSE	TRUE	1	scaffold_160:938184-938416	0.497854	3'reg	0.35003	0.136412	-0.569523	FALSE	NA	Creb3l2,Crem,GSX2(11.3,9.86,9.65)
102306288	LOC102306288	voltage-dependent calcium channel gamma-7 subunit-like	protein_coding	-	0.421821	1	7.56979	-0.294742	7	FALSE	TRUE	1	scaffold_68:1872790-1873220	0.464037	intron	0.670459	-0.117618	0.253743	FALSE	NA	Rxra(7.96)
102311676	LOC102311676	voltage-dependent N-type calcium channel subunit alpha-1B-like	protein_coding	-	0.208921	3	10.805	-0.036329	64	FALSE	TRUE	1	scaffold_871:13645-13937	0.508532	intron	0.807802	-0.130523	0.233617	FALSE	NA	GSX2(8.37)
102289833	LOC102289833	voltage-dependent T-type calcium channel subunit alpha-1I-like	protein_coding	+	0.340646	4	20.3442	-0.0121337	198	FALSE	FALSE	1	scaffold_210:290757-291444	0.444767	intron	0.616367	-0.107162	0.251463	FALSE	NA	Creb5,AR,NR3C1,CREB1,GSX2(12.8,10.9,10.3,9.94,8.06)
102314386	LOC102314386	von Willebrand factor A domain-containing protein 5A-like	protein_coding	-	0.270788	2	30.0853	0.0325217	3	FALSE	TRUE	1	scaffold_152:6451-6747	0.494949	5'reg	0.430191	-0.136147	0.460454	TRUE	NA	NA
102302798	LOC102302798	VPS10 domain-containing receptor SorCS1-like	protein_coding	+	0.349529	4	65.9162	0.0577729	100	FALSE	TRUE	1	scaffold_27:2219122-2219494	0.50134	intron	0.711869	-0.172125	0.350549	FALSE	NA	NA
102294379	LOC102294379	WAG22 antigen-like	protein_coding	-	0.482531	1	0.0915383	-0.00778945	NA	FALSE	FALSE	1	scaffold_141:1142512-1143375	0.46875	3'reg	0.551468	-0.158172	0.416667	TRUE	NA	NR3C1,Rxra(13.7,12.4)
102293399	wdhd1	WD repeat and HMG-box DNA binding protein 1	protein_coding	-	0.43896	1	2.41675	0.209039	5	TRUE	FALSE	1	scaffold_1936:6783-7010	0.52193	3'reg:intron	0.25318	-0.116766	0.677552	FALSE	NA	Crem(10.8)
102295320	wdr75	WD repeat domain 75	protein_coding	+	0.402847	1	12.4324	0.117258	4	FALSE	FALSE	1	scaffold_274:608572-608743	0.511628	3'reg	0.694291	0.181585	-0.379495	TRUE	NA	ESR2,GSX2,CREB1,Rxra,Rxra(11.1,10.6,9.6,8.13,4.86)
102301079	wnk3	WNK lysine deficient protein kinase 3	protein_coding	-	0.418881	12	18.8728	-0.113175	11	FALSE	FALSE	1	scaffold_7:2816540-2816753	0.485981	5'reg	0.67121	-0.153481	0.33134	FALSE	NA	CREB1,Esrrg(11.7,7.65)
102311271	wwc1	WW and C2 domain containing 1	protein_coding	-	0.44129	1	6.81379	-0.0450658	15	FALSE	FALSE	1	scaffold_90:1551815-1552292	0.523013	cds:intron	0.657311	-0.113137	0.248934	FALSE	NA	Crem(8.04)
102298438	LOC102298438	xenotropic and polytropic retrovirus receptor 1 homolog	protein_coding	+	0.407039	1	46.2122	-0.131236	20	FALSE	FALSE	1	scaffold_124:214106-215120	0.481773	intron	0.757194	-0.291403	0.562225	TRUE	NA	Esrrg,Rxra,GSX2,NR3C1,Creb3l2(9.69,8.82,8.63,8.25,7.76)
102290403	zbtb21	zinc finger and BTB domain containing 21	protein_coding	+	0.431375	1	12.7293	-0.0435973	1	TRUE	FALSE	1	scaffold_81:353888-354245	0.530726	cds	0.593455	-0.15207	0.371726	FALSE	NA	Rxra(5.21)
102307438	zdhhc3	zinc finger DHHC-type containing 3	protein_coding	+	0.406206	2	23.7005	-0.0122338	8	FALSE	FALSE	1	scaffold_114:1526479-1526752	0.470803	3'reg	0.63013	0.141368	-0.325034	FALSE	NA	Rxra,GSX2(9.89,7.82)
102296973	LOC102296973	zinc finger E-box-binding homeobox 2-like	protein_coding	-	0.444524	7	12.6851	-0.0794065	9	TRUE	FALSE	1	scaffold_470:378132-379158	0.50925	intron	0.177706	-0.132577	1.13087	TRUE	NA	RORA,ESR2,NR3C1(11.1,10.1,9.32)
102289678	zfyve9	zinc finger FYVE domain containing 9	protein_coding	+	0.414758	5	29.9808	-0.0507797	24	FALSE	FALSE	1	scaffold_65:789681-790068	0.507732	intron	0.562336	-0.185236	0.4796	FALSE	NA	NA
102310819	LOC102310819	zinc finger MIZ domain-containing protein 1-like	protein_coding	+	0.420402	4	10.6905	-0.141468	11	TRUE	TRUE	1	scaffold_30:1964114-1964381	0.41791	intron	0.749375	-0.108051	0.208381	FALSE	NA	NR3C1(7.46)
102307078	LOC102307078	zinc finger protein 184-like	protein_coding	+	0.45308	5	21.0886	-0.0561106	NA	FALSE	FALSE	1	scaffold_388:128811-129054	0.557377	3'reg	0.713525	-0.127004	0.257475	TRUE	NA	Esrrg(8.13)
102291110	LOC102291110	zinc finger protein 23-like	protein_coding	+	0.347747	2	15.3243	-0.0675347	13	FALSE	FALSE	1	scaffold_635:8392-8881	0.493878	5'reg	0.740149	0.197087	-0.386456	TRUE	NA	ESRRA,Esrrb,Esrrb,ESRRA,Rxra,Esrrg,Rxra,Rxra(12.8,12.2,12.2,11.9,10.4,8.79,8.66,6.31)
102292566	LOC102292566	zinc finger protein 395-like	protein_coding	-	0.431004	1	14.6934	-0.677224	3	FALSE	FALSE	1	scaffold_60:556033-556318	0.524476	3'reg	0.40523	-0.2871	1.06843	FALSE	NA	NR2F1,HNF4A(17.1,14.8)
102311136	znf423	zinc finger protein 423	protein_coding	+	0.413127	3	31.2862	0.0452063	31	TRUE	FALSE	4	scaffold_437:333256-333458,scaffold_437:344094-344499,scaffold_437:371667-371928,scaffold_437:393630-393926	0.521342	intron	0.524119	-0.097462	0.274285	FALSE	NA	GSX2,GSX2,GSX2,GSX2(9.17,8.58,7.95,7.75)
102297296	LOC102297296	zinc finger protein 513-like	protein_coding	+	0.395339	2	6.85503	-0.0224356	7	TRUE	FALSE	1	scaffold_807:141385-141855	0.498938	5'reg	0.377956	-0.104227	0.400397	FALSE	NA	Nr1h3::Rxra,NR3C1,Creb3l2(13.3,8.38,7.76)
102310234	znf524	zinc finger protein 524	protein_coding	-	0.441155	5	8.99635	0.0713366	4	TRUE	FALSE	1	scaffold_68:2056648-2056885	0.521008	5'reg	0.497355	-0.151189	0.441983	FALSE	NA	Rxra(7.34)
102294049	LOC102294049	zinc finger protein 536-like	protein_coding	+	0.421739	2	7.7765	-0.120477	32	TRUE	TRUE	1	scaffold_60:2134583-2134915	0.558559	intron	0.398795	-0.136087	0.497174	FALSE	48549	NR3C1,Rxra(9.6,8.1)
102308265	znf628	zinc finger protein 628	protein_coding	-	0.451317	5	15.8587	-0.0510392	2	TRUE	FALSE	1	scaffold_68:2073058-2073309	0.440476	3'reg	0.428307	-0.143748	0.488821	FALSE	NA	NA
102294952	LOC102294952	zinc finger protein 687-like	protein_coding	+	0.447522	3	20.331	-0.0359662	3	TRUE	FALSE	1	scaffold_87:432786-433034	0.562249	5'reg:cds	0.597827	-0.110102	0.266457	FALSE	NA	AR,Rxra(10.3,6.86)
102308681	zfpm2	zinc finger protein FOG family member 2	protein_coding	-	0.435911	3	22.2409	-0.124818	12	FALSE	FALSE	1	scaffold_63:540363-540609	0.445344	intron	0.774022	-0.114237	0.213314	FALSE	17382	NA
102310097	zswim5	zinc finger SWIM-type containing 5	protein_coding	+	0.381185	1	14.0099	-0.0437557	26	FALSE	FALSE	1	scaffold_389:184767-185291	0.497143	cds:intron	0.704055	-0.134925	0.277328	FALSE	NA	RORA,Esrrg,NR3C1,Rxra(11.3,8.37,6.76,5.01)
102310439	LOC102310439	zinc fingers and homeoboxes protein 2-like	protein_coding	+	0.457213	6	10.418	-0.101965	38	TRUE	FALSE	1	scaffold_611:158294-158372	0.683544	3'reg	0.710478	0.115391	-0.23483	FALSE	NA	NA
102312246	LOC102312246	zinc fingers and homeoboxes protein 3-like	protein_coding	+	0.456796	2	18.5425	0.0662958	NA	TRUE	FALSE	1	scaffold_9:530125-530604	0.533333	intron	0.25802	0.146157	-0.840194	FALSE	5046	NA

## Sheet: Table S1C - Table S1C_ DMR over
Table S1C: DMR overlaps with TEs and CNEs
DMR	TE	CNE	CNE.score
scaffold_1314:57386-58160	NA	NA	NA
scaffold_1837:20196-20604	NA	NA	NA
scaffold_153:484022-485147	DNA_scaffold_153:484980-485894	NA	NA
scaffold_470:330484-331963	LINE_scaffold_470:331753-331906	NA	NA
scaffold_760:111200-112827	LINE_scaffold_760:112168-112364	NA	NA
scaffold_14:162561-162989	NA	NA	NA
scaffold_79:553483-554131	NA	NA	NA
scaffold_206:769045-770792	DNA_scaffold_206:769089-769152	NA	NA
scaffold_6:399371-399983	LINE_scaffold_6:399259-402007	NA	NA
scaffold_199:153217-153894	NA	NA	NA
scaffold_156:921935-922915	NA	NA	NA
scaffold_122:654480-654926	NA	NA	NA
scaffold_121:1211546-1212300	NA	NA	NA
scaffold_124:139450-140487	SINE_scaffold_124:139456-139543	NA	NA
scaffold_100:1333043-1333384	NA	NA	NA
scaffold_136:960406-961252	NA	NA	NA
scaffold_124:214106-215120	SINE_scaffold_124:214477-214532	NA	NA
scaffold_393:238885-240054	NA	NA	NA
scaffold_512:146664-147254	DNA_scaffold_512:146621-146968	NA	NA
scaffold_185:729489-730445	NA	NA	NA
scaffold_213:505680-506524	NA	NA	NA
scaffold_926:118958-119286	DNA_scaffold_926:118875-119466	NA	NA
scaffold_74:223965-224688	NA	NA	NA
scaffold_400:256139-256958	DNA_scaffold_400:256164-256472	NA	NA
scaffold_105:712823-713974	LINE_scaffold_105:713773-714647	NA	NA
scaffold_470:378132-379158	LINE_scaffold_470:378994-379041	NA	NA
scaffold_156:757095-757576	NA	NA	NA
scaffold_153:460743-462149	NA	NA	NA
scaffold_393:253492-254306	NA	NA	NA
scaffold_153:209261-210291	SINE_scaffold_153:209244-209309	NA	NA
scaffold_959:36019-36335	NA	NA	NA
scaffold_0:5319841-5320593	NA	NA	NA
scaffold_235:342403-343663	NA	NA	NA
scaffold_458:152887-153786	Unknown_scaffold_458:153270-153874	NA	NA
scaffold_480:313799-315066	DNA_scaffold_480:314894-315036	NA	NA
scaffold_892:67862-69075	NA	NA	NA
scaffold_9:587740-588242	NA	NA	NA
scaffold_52:188660-190399	NA	29321	4638
scaffold_62:972825-973590	NA	NA	NA
scaffold_82:1241398-1241930	NA	NA	NA
scaffold_14:1180867-1181180	NA	NA	NA
scaffold_133:1326701-1327402	DNA_scaffold_133:1326718-1327428	NA	NA
scaffold_100:1098503-1099142	NA	NA	NA
scaffold_9:588685-589458	NA	5034	4097
scaffold_412:362929-363356	NA	NA	NA
scaffold_457:407257-407641	NA	NA	NA
scaffold_81:1723500-1725325	NA	NA	NA
scaffold_215:770812-771220	NA	NA	NA
scaffold_82:785969-786772	NA	NA	NA
scaffold_32:1894454-1895515	NA	42824	3736
scaffold_90:956695-957017	DNA_scaffold_90:956303-956971	NA	NA
scaffold_46:1530836-1532109	NA	NA	NA
scaffold_760:133535-133828	NA	NA	NA
scaffold_97:1621679-1622251	NA	NA	NA
scaffold_363:256156-256844	NA	NA	NA
scaffold_828:119672-120086	NA	NA	NA
scaffold_455:431714-432315	NA	NA	NA
scaffold_61:580824-581309	NA	NA	NA
scaffold_7:4120683-4121191	NA	NA	NA
scaffold_1120:31480-32145	DNA_scaffold_1120:31506-31596	NA	NA
scaffold_1:5081286-5082054	NA	NA	NA
scaffold_6:583189-583927	NA	NA	NA
scaffold_31:730748-731514	NA	44182	3766
scaffold_18:1644379-1645759	NA	NA	NA
scaffold_136:398109-398845	NA	NA	NA
scaffold_46:1730933-1731444	NA	NA	NA
scaffold_200:358971-359593	NA	NA	NA
scaffold_232:655404-656276	NA	NA	NA
scaffold_455:304262-304793	NA	NA	NA
scaffold_621:53410-53790	NA	NA	NA
scaffold_111:493425-494049	NA	20179	16233
scaffold_541:316922-317578	NA	NA	NA
scaffold_179:627566-628079	NA	NA	NA
scaffold_4:3937951-3938344	NA	NA	NA
scaffold_28:2323946-2324834	NA	53127	4065
scaffold_100:592029-593079	DNA_scaffold_100:592976-593056	NA	NA
scaffold_493:379805-380351	NA	NA	NA
scaffold_73:1171931-1172488	NA	NA	NA
scaffold_9:4366985-4367314	SINE_scaffold_9:4367141-4367329	NA	NA
scaffold_244:642816-643267	NA	NA	NA
scaffold_49:916074-917312	NA	NA	NA
scaffold_206:759489-759868	NA	NA	NA
scaffold_54:1822884-1823285	NA	26745	12700
scaffold_470:423853-424423	NA	NA	NA
scaffold_206:1021812-1022530	NA	NA	NA
scaffold_302:558314-559089	NA	NA	NA
scaffold_89:205875-206154	DNA_scaffold_89:205616-206026	NA	NA
scaffold_206:677569-678393	NA	NA	NA
scaffold_27:2219122-2219494	NA	NA	NA
scaffold_324:328488-329192	SINE_scaffold_324:328483-328568	NA	NA
scaffold_9:530125-530604	NA	5046	7584
scaffold_100:728949-729722	NA	NA	NA
scaffold_90:1551815-1552292	NA	NA	NA
scaffold_105:844494-845141	NA	NA	NA
scaffold_391:232581-233009	NA	NA	NA
scaffold_156:757905-758189	DNA_scaffold_156:758009-759394	NA	NA
scaffold_437:344094-344499	NA	NA	NA
scaffold_60:2134583-2134915	NA	48549	5839
scaffold_79:446076-446615	NA	NA	NA
scaffold_224:228264-228979	NA	NA	NA
scaffold_144:987796-988463	NA	NA	NA
scaffold_90:1832621-1832999	NA	NA	NA
scaffold_88:582838-583447	NA	NA	NA
scaffold_16:1806504-1806957	NA	NA	NA
scaffold_45:2160209-2160703	NA	NA	NA
scaffold_81:408423-408853	NA	NA	NA
scaffold_164:725074-725535	NA	NA	NA
scaffold_38:972572-972901	NA	29888	6669
scaffold_90:1708140-1708642	NA	NA	NA
scaffold_14:2875860-2876464	NA	NA	NA
scaffold_22:2672246-2672536	NA	NA	NA
scaffold_16:3254678-3255159	NA	NA	NA
scaffold_425:486983-487423	NA	NA	NA
scaffold_141:1142512-1143375	DNA_scaffold_141:1142508-1142536	NA	NA
scaffold_15:573895-574234	NA	9903	3801
scaffold_452:126601-126959	NA	NA	NA
scaffold_760:131031-131720	Unknown_scaffold_760:130844-132048	NA	NA
scaffold_144:1270692-1271969	NA	NA	NA
scaffold_100:384651-384940	NA	NA	NA
scaffold_762:134954-135244	NA	NA	NA
scaffold_427:486669-486791	NA	NA	NA
scaffold_36:303349-303702	DNA_scaffold_36:300851-307867	NA	NA
scaffold_247:882406-882747	NA	NA	NA
scaffold_125:299225-299561	LINE_scaffold_125:298076-299638	NA	NA
scaffold_10:2463665-2464470	NA	NA	NA
scaffold_68:2094925-2095280	NA	NA	NA
scaffold_81:353888-354245	NA	NA	NA
scaffold_231:843727-844347	RC_scaffold_231:844110-844193	NA	NA
scaffold_760:153590-153984	NA	NA	NA
scaffold_1602:38922-39656	LTR_scaffold_1602:39144-39747	NA	NA
scaffold_10:4142230-4142839	NA	39023	17046
scaffold_141:819984-820418	NA	NA	NA
scaffold_496:205344-205685	NA	30576	19194
scaffold_621:222556-223361	NA	NA	NA
scaffold_60:1064596-1065273	NA	NA	NA
scaffold_79:2056646-2057003	NA	NA	NA
scaffold_309:292241-292624	NA	4775	10894
scaffold_123:1401905-1402244	NA	NA	NA
scaffold_130:731159-731636	NA	30274	4645
scaffold_61:65832-66399	NA	NA	NA
scaffold_541:309584-310176	NA	NA	NA
scaffold_422:460963-461580	NA	NA	NA
scaffold_144:1266593-1267109	NA	NA	NA
scaffold_155:454188-454916	LINE_scaffold_155:454601-455226	53611	6230
scaffold_16:3133293-3133747	LINE_scaffold_16:3133611-3133759	NA	NA
scaffold_541:24422-24670	NA	NA	NA
scaffold_223:452229-452536	DNA_scaffold_223:451768-452332	NA	NA
scaffold_441:296144-296688	NA	NA	NA
scaffold_599:296633-296883	NA	NA	NA
scaffold_736:159115-160243	NA	NA	NA
scaffold_635:97885-98277	NA	NA	NA
scaffold_179:590572-591060	NA	NA	NA
scaffold_351:104470-104813	NA	NA	NA
scaffold_124:1016899-1017418	NA	NA	NA
scaffold_105:630719-631363	NA	NA	NA
scaffold_208:198580-198887	NA	NA	NA
scaffold_49:1479280-1479972	NA	NA	NA
scaffold_219:705455-705667	NA	NA	NA
scaffold_206:785593-786108	NA	NA	NA
scaffold_18:37866-38261	DNA_scaffold_18:37883-38610	NA	NA
scaffold_290:604072-604256	NA	NA	NA
scaffold_152:448660-449092	NA	NA	NA
scaffold_27:837950-838372	NA	NA	NA
scaffold_144:904265-904619	NA	NA	NA
scaffold_50:1257578-1258508	NA	NA	NA
scaffold_1:1111833-1112241	Unknown_scaffold_1:1111580-1112024	NA	NA
scaffold_9:2395080-2395393	NA	NA	NA
scaffold_1936:6783-7010	NA	NA	NA
scaffold_218:206966-207178	SINE_scaffold_218:207026-207207	NA	NA
scaffold_91:1827320-1828079	NA	24119	13235
scaffold_199:623307-624060	NA	NA	NA
scaffold_2504:4603-4879	DNA_scaffold_2504:4774-4860	NA	NA
scaffold_69:202983-203473	NA	NA	NA
scaffold_492:281072-281377	NA	NA	NA
scaffold_74:850926-851557	NA	NA	NA
scaffold_19:1040598-1041122	NA	NA	NA
scaffold_69:501144-502144	NA	NA	NA
scaffold_591:310691-310910	NA	NA	NA
scaffold_564:270138-270736	NA	NA	NA
scaffold_330:589622-589875	NA	20563	12138
scaffold_60:1012735-1013013	NA	NA	NA
scaffold_276:458683-459029	NA	NA	NA
scaffold_16:883783-884354	DNA_scaffold_16:884097-884209	NA	NA
scaffold_82:2080645-2081010	DNA_scaffold_82:2080644-2080824	NA	NA
scaffold_271:213035-213656	NA	NA	NA
scaffold_325:607549-608380	DNA_scaffold_325:607874-607944	NA	NA
scaffold_150:492938-493656	LINE_scaffold_150:492803-493143	NA	NA
scaffold_522:157726-158837	DNA_scaffold_522:157769-157866	NA	NA
scaffold_724:94317-94882	NA	NA	NA
scaffold_316:49035-49367	NA	NA	NA
scaffold_14:958342-958918	LTR_scaffold_14:958838-958893	12338	4966
scaffold_16:2528900-2529313	NA	NA	NA
scaffold_141:342737-343078	SINE_scaffold_141:342891-342944	NA	NA
scaffold_154:151895-152439	NA	NA	NA
scaffold_6:652676-653325	NA	NA	NA
scaffold_63:873558-874551	NA	NA	NA
scaffold_622:156490-156853	NA	NA	NA
scaffold_141:523185-523636	NA	NA	NA
scaffold_25:267615-267972	DNA_scaffold_25:267390-267953	NA	NA
scaffold_276:252197-252544	NA	NA	NA
scaffold_27:488286-488693	NA	NA	NA
scaffold_185:961205-961568	NA	NA	NA
scaffold_191:478384-478805	NA	21218	5771
scaffold_17:2819066-2819302	NA	NA	NA
scaffold_44:812935-814069	NA	NA	NA
scaffold_138:1393343-1393979	NA	NA	NA
scaffold_591:315804-315889	NA	NA	NA
scaffold_284:745761-746007	NA	NA	NA
scaffold_84:1979968-1980380	NA	NA	NA
scaffold_19:1560108-1560530	NA	NA	NA
scaffold_496:198799-199220	NA	NA	NA
scaffold_220:639540-639944	NA	NA	NA
scaffold_234:369169-369452	NA	NA	NA
scaffold_81:1675935-1675965	NA	NA	NA
scaffold_21:1566589-1566942	NA	NA	NA
scaffold_760:2114-2678	DNA_scaffold_760:2000-2156	NA	NA
scaffold_321:500242-500888	NA	NA	NA
scaffold_47:2319227-2319693	NA	NA	NA
scaffold_293:753147-753533	NA	NA	NA
scaffold_19:564729-565068	NA	NA	NA
scaffold_94:230718-231144	NA	NA	NA
scaffold_19:2627300-2628225	NA	NA	NA
scaffold_84:65521-65794	DNA_scaffold_84:63806-73233	NA	NA
scaffold_220:792889-793347	NA	NA	NA
scaffold_401:454522-455121	NA	NA	NA
scaffold_406:315006-315379	NA	NA	NA
scaffold_52:994033-994327	NA	NA	NA
scaffold_207:60468-61223	NA	25933	21020
scaffold_137:89345-89590	NA	NA	NA
scaffold_144:916545-916884	NA	NA	NA
scaffold_132:1306660-1307085	NA	NA	NA
scaffold_332:454662-455177	NA	NA	NA
scaffold_25:270699-271291	NA	NA	NA
scaffold_31:250844-251232	LTR_scaffold_31:250853-251159	NA	NA
scaffold_703:61172-61494	NA	NA	NA
scaffold_7:4579389-4580088	NA	NA	NA
scaffold_65:789681-790068	NA	NA	NA
scaffold_41:2706821-2707138	NA	NA	NA
scaffold_724:163159-163714	NA	NA	NA
scaffold_91:1279000-1279723	NA	NA	NA
scaffold_100:595196-595724	DNA_scaffold_100:595328-595972	NA	NA
scaffold_206:676305-676825	NA	NA	NA
scaffold_210:290757-291444	NA	NA	NA
scaffold_307:299212-299547	DNA_scaffold_307:297740-299843	NA	NA
scaffold_19:3211193-3211899	NA	NA	NA
scaffold_33:2192902-2193210	NA	NA	NA
scaffold_7:4732436-4732737	NA	NA	NA
scaffold_144:829538-829880	NA	NA	NA
scaffold_14:1653888-1654584	NA	NA	NA
scaffold_170:868650-869205	DNA_scaffold_170:868685-868734	NA	NA
scaffold_125:981175-981918	NA	NA	NA
scaffold_74:1417418-1418124	NA	NA	NA
scaffold_55:751660-751994	NA	NA	NA
scaffold_437:333256-333458	NA	NA	NA
scaffold_9:4578397-4578704	DNA_scaffold_9:4578636-4579048	NA	NA
scaffold_77:881232-881611	NA	NA	NA
scaffold_51:567408-567820	NA	NA	NA
scaffold_165:1118720-1119060	NA	NA	NA
scaffold_149:176213-177603	DNA_scaffold_149:168965-184018	NA	NA
scaffold_287:170265-170530	NA	NA	NA
scaffold_143:332593-332873	DNA_scaffold_143:332279-334867	NA	NA
scaffold_16:1791251-1791583	NA	NA	NA
scaffold_16:2378603-2379134	NA	NA	NA
scaffold_208:962736-963543	NA	NA	NA
scaffold_451:374839-375280	NA	3548	3566
scaffold_539:211852-212422	NA	NA	NA
scaffold_627:74133-74360	NA	NA	NA
scaffold_369:423034-423370	NA	NA	NA
scaffold_442:87174-87613	NA	NA	NA
scaffold_16:1607638-1607916	NA	NA	NA
scaffold_45:1628062-1628445	NA	NA	NA
scaffold_14:3673899-3674154	NA	NA	NA
scaffold_0:4612246-4612596	NA	NA	NA
scaffold_27:325718-326085	LINE_scaffold_27:325976-326592	NA	NA
scaffold_79:222722-223118	NA	NA	NA
scaffold_246:55587-55895	NA	NA	NA
scaffold_0:5361058-5361632	NA	NA	NA
scaffold_639:104921-105871	NA	NA	NA
scaffold_277:90929-91424	NA	2795	5725
scaffold_332:85263-85808	NA	NA	NA
scaffold_339:135297-135809	NA	NA	NA
scaffold_8:2000495-2000669	LTR_scaffold_8:2000619-2000701	NA	NA
scaffold_90:1824869-1825299	NA	NA	NA
scaffold_16:1758094-1758360	NA	NA	NA
scaffold_165:768905-769403	LINE_scaffold_165:769244-769826	NA	NA
scaffold_133:882633-883056	NA	NA	NA
scaffold_218:300943-301019	DNA_scaffold_218:300642-301727	NA	NA
scaffold_564:186466-187119	NA	NA	NA
scaffold_153:286703-287102	NA	NA	NA
scaffold_120:908717-909093	NA	NA	NA
scaffold_277:160363-160752	NA	2827	8792
scaffold_100:1029960-1030224	NA	NA	NA
scaffold_52:605150-605365	NA	NA	NA
scaffold_16:852992-853566	NA	NA	NA
scaffold_33:2301223-2301612	NA	NA	NA
scaffold_72:1520214-1520534	NA	NA	NA
scaffold_195:584017-584469	NA	NA	NA
scaffold_170:106824-107233	NA	NA	NA
scaffold_40:2581395-2581776	NA	11123	4940
scaffold_144:1315773-1316304	NA	NA	NA
scaffold_492:159426-159802	NA	NA	NA
scaffold_158:583275-583698	NA	NA	NA
scaffold_1:6256356-6256973	NA	NA	NA
scaffold_3:3557668-3558613	NA	13170	4320
scaffold_165:935687-936314	LINE_scaffold_165:935639-935857	NA	NA
scaffold_21:1426160-1426757	NA	NA	NA
scaffold_75:1661515-1661818	NA	NA	NA
scaffold_87:208572-208922	NA	16495	4171
scaffold_122:1521605-1521874	NA	NA	NA
scaffold_68:1604586-1605047	NA	NA	NA
scaffold_611:158294-158372	NA	NA	NA
scaffold_913:125330-125751	DNA_scaffold_913:125049-125747	NA	NA
scaffold_1:5484373-5484956	NA	NA	NA
scaffold_635:8392-8881	LINE_scaffold_635:8365-8679	NA	NA
scaffold_290:166107-166319	NA	NA	NA
scaffold_201:567939-568204	NA	NA	NA
scaffold_47:2503744-2504054	NA	NA	NA
scaffold_45:118688-119026	NA	NA	NA
scaffold_347:419254-419819	NA	NA	NA
scaffold_50:888224-888631	DNA_scaffold_50:887745-888705	NA	NA
scaffold_653:171611-171809	NA	NA	NA
scaffold_62:1832900-1833180	NA	NA	NA
scaffold_87:458178-458564	NA	NA	NA
scaffold_794:136452-136747	NA	NA	NA
scaffold_705:149842-149910	NA	NA	NA
scaffold_383:121616-121998	NA	NA	NA
scaffold_235:528463-528758	NA	NA	NA
scaffold_73:471491-471851	NA	NA	NA
scaffold_166:95819-96405	NA	21053	3988
scaffold_337:469579-469801	NA	NA	NA
scaffold_340:383340-383653	NA	NA	NA
scaffold_122:945844-946852	NA	NA	NA
scaffold_136:1265531-1266354	NA	NA	NA
scaffold_389:184767-185291	NA	NA	NA
scaffold_547:68767-69114	NA	NA	NA
scaffold_81:695124-695382	NA	3722	17403
scaffold_62:1476731-1477143	NA	NA	NA
scaffold_75:1119037-1119363	NA	NA	NA
scaffold_87:206778-207800	NA	NA	NA
scaffold_86:662085-662433	NA	45408	6734
scaffold_137:204250-204610	NA	NA	NA
scaffold_152:404438-404748	NA	NA	NA
scaffold_80:1029288-1029531	NA	NA	NA
scaffold_14:576168-577131	NA	NA	NA
scaffold_326:281744-282075	NA	NA	NA
scaffold_101:1064457-1064946	NA	NA	NA
scaffold_0:1619228-1619508	NA	NA	NA
scaffold_91:645719-646277	NA	557	4379
scaffold_141:520771-521391	NA	NA	NA
scaffold_302:717498-717957	NA	NA	NA
scaffold_51:1429284-1429777	NA	41573	4978
scaffold_3860:4578-4587	DNA_scaffold_3860:4173-4614	NA	NA
scaffold_330:566665-566930	NA	NA	NA
scaffold_87:432786-433034	NA	NA	NA
scaffold_0:3526105-3526674	NA	NA	NA
scaffold_215:727831-728442	NA	NA	NA
scaffold_79:1963727-1964278	NA	NA	NA
scaffold_442:88083-88323	NA	NA	NA
scaffold_391:125633-125934	NA	NA	NA
scaffold_318:468890-469222	NA	46889	4158
scaffold_33:2154084-2154350	NA	NA	NA
scaffold_216:980947-981571	NA	NA	NA
scaffold_86:383519-383914	LINE_scaffold_86:382953-384056	NA	NA
scaffold_60:556033-556318	NA	NA	NA
scaffold_13:3566151-3566375	NA	NA	NA
scaffold_417:7823-8251	NA	NA	NA
scaffold_257:479735-480155	NA	NA	NA
scaffold_34:1244492-1245084	NA	NA	NA
scaffold_1027:59835-60110	DNA_scaffold_1027:59749-59890	NA	NA
scaffold_11:2970947-2971166	NA	NA	NA
scaffold_609:162332-162741	NA	NA	NA
scaffold_51:577581-577898	NA	NA	NA
scaffold_437:371667-371928	NA	NA	NA
scaffold_38:641053-641360	NA	NA	NA
scaffold_27:3123302-3123681	NA	NA	NA
scaffold_104:870565-870901	NA	NA	NA
scaffold_144:632707-633038	NA	NA	NA
scaffold_33:2866398-2866821	NA	NA	NA
scaffold_321:184190-184541	NA	NA	NA
scaffold_126:266328-266908	NA	NA	NA
scaffold_9:2480175-2480427	NA	NA	NA
scaffold_237:271470-271719	NA	NA	NA
scaffold_491:216915-217297	NA	NA	NA
scaffold_34:2607580-2607970	NA	NA	NA
scaffold_114:176630-176884	NA	NA	NA
scaffold_69:1306914-1307607	NA	NA	NA
scaffold_18:2729893-2730213	NA	NA	NA
scaffold_54:1536369-1537126	NA	NA	NA
scaffold_81:950208-950446	NA	NA	NA
scaffold_469:364470-364836	NA	NA	NA
scaffold_74:155447-155698	NA	NA	NA
scaffold_467:14083-14380	DNA_scaffold_467:14202-14443	NA	NA
scaffold_9:3303273-3303705	NA	NA	NA
scaffold_117:213347-213653	NA	NA	NA
scaffold_34:1338300-1338605	NA	NA	NA
scaffold_0:1661372-1661963	NA	33852	3917
scaffold_270:630960-631226	NA	NA	NA
scaffold_56:1962491-1962744	NA	NA	NA
scaffold_17:2604158-2604460	NA	NA	NA
scaffold_62:266111-266583	LINE_scaffold_62:265969-266152	NA	NA
scaffold_652:38793-39190	NA	NA	NA
scaffold_17:2908804-2909083	NA	NA	NA
scaffold_55:2302774-2303434	NA	NA	NA
scaffold_570:133266-133471	LINE_scaffold_570:130504-133810	NA	NA
scaffold_309:248607-248856	DNA_scaffold_309:248698-248794	NA	NA
scaffold_807:141385-141855	NA	NA	NA
scaffold_228:443704-443967	NA	NA	NA
scaffold_337:470102-470712	NA	NA	NA
scaffold_0:6113281-6113455	NA	NA	NA
scaffold_0:1660037-1660117	NA	NA	NA
scaffold_105:281165-281479	NA	NA	NA
scaffold_252:851524-851708	NA	NA	NA
scaffold_198:201889-202160	NA	NA	NA
scaffold_16:2529774-2530068	NA	NA	NA
scaffold_458:434995-435511	NA	NA	NA
scaffold_1537:44228-44442	NA	NA	NA
scaffold_90:909213-909548	NA	NA	NA
scaffold_54:1913974-1914414	NA	NA	NA
scaffold_215:500398-500729	NA	NA	NA
scaffold_0:5370038-5370114	NA	NA	NA
scaffold_88:656288-656553	NA	NA	NA
scaffold_123:204381-204813	NA	NA	NA
scaffold_326:395658-395892	SINE_scaffold_326:395637-395928	NA	NA
scaffold_9:1335288-1335693	NA	NA	NA
scaffold_31:286489-286999	NA	NA	NA
scaffold_370:223973-224264	NA	NA	NA
scaffold_890:117455-118138	LINE_scaffold_890:116708-118314	NA	NA
scaffold_36:426095-426745	NA	NA	NA
scaffold_49:967811-968139	NA	NA	NA
scaffold_274:608572-608743	DNA_scaffold_274:608472-608632	NA	NA
scaffold_81:1703459-1704145	NA	NA	NA
scaffold_388:128811-129054	SINE_scaffold_388:128789-129105	NA	NA
scaffold_1:3511702-3511934	NA	NA	NA
scaffold_11:2535969-2536522	NA	NA	NA
scaffold_274:207445-207721	NA	NA	NA
scaffold_42:1138641-1138898	NA	NA	NA
scaffold_181:415576-416000	NA	NA	NA
scaffold_82:1677509-1677773	NA	NA	NA
scaffold_437:161994-162246	NA	NA	NA
scaffold_17:2917395-2917807	NA	NA	NA
scaffold_1672:37497-37722	NA	NA	NA
scaffold_405:45395-45814	NA	NA	NA
scaffold_674:198127-198543	SINE_scaffold_674:198121-198299	NA	NA
scaffold_29:2048811-2049063	DNA_scaffold_29:2048579-2049672	NA	NA
scaffold_10:3628617-3629152	DNA_scaffold_10:3628882-3628981	NA	NA
scaffold_45:934505-934827	NA	NA	NA
scaffold_332:338661-339314	NA	NA	NA
scaffold_110:40759-41080	NA	NA	NA
scaffold_37:1591469-1592246	NA	NA	NA
scaffold_285:306029-306300	NA	NA	NA
scaffold_871:13645-13937	NA	NA	NA
scaffold_21:1136849-1137125	NA	NA	NA
scaffold_51:565504-565782	NA	NA	NA
scaffold_314:50572-50824	NA	NA	NA
scaffold_527:302510-302893	NA	NA	NA
scaffold_87:256818-257104	NA	NA	NA
scaffold_68:1872790-1873220	NA	NA	NA
scaffold_12:205525-205832	DNA_scaffold_12:205395-206029	NA	NA
scaffold_253:841973-842105	NA	NA	NA
scaffold_51:2202606-2202704	NA	NA	NA
scaffold_1118:29889-30201	DNA_scaffold_1118:29603-30666	NA	NA
scaffold_160:1055489-1055881	NA	NA	NA
scaffold_682:177460-177712	NA	NA	NA
scaffold_389:17681-18302	NA	NA	NA
scaffold_119:1141179-1141454	NA	NA	NA
scaffold_17:698277-698663	LINE_scaffold_17:697889-699244	NA	NA
scaffold_2157:9235-9549	NA	NA	NA
scaffold_206:473965-474032	NA	NA	NA
scaffold_395:215478-215646	NA	NA	NA
scaffold_114:1526479-1526752	NA	NA	NA
scaffold_531:215552-216226	Unknown_scaffold_531:215508-215582	NA	NA
scaffold_293:156298-156389	NA	NA	NA
scaffold_531:227172-227437	NA	NA	NA
scaffold_53:2325690-2325992	SINE_scaffold_53:2325723-2325814	NA	NA
scaffold_8:3194743-3195003	NA	NA	NA
scaffold_36:1542434-1542861	NA	NA	NA
scaffold_100:516420-516727	NA	NA	NA
scaffold_421:448479-448893	NA	NA	NA
scaffold_75:943192-943495	NA	NA	NA
scaffold_8:4254719-4254952	NA	45711	7384
scaffold_302:542291-542591	SINE_scaffold_302:542386-542596	NA	NA
scaffold_56:1906933-1907135	NA	NA	NA
scaffold_9:2784693-2785601	NA	NA	NA
scaffold_1:4110225-4110437	NA	NA	NA
scaffold_200:501576-501806	NA	NA	NA
scaffold_206:971142-971379	DNA_scaffold_206:971081-971179	NA	NA
scaffold_77:1301822-1302170	DNA_scaffold_77:1301310-1302830	NA	NA
scaffold_165:804234-804569	NA	NA	NA
scaffold_74:723242-723548	LINE_scaffold_74:723320-723549	NA	NA
scaffold_13:2588281-2588555	NA	NA	NA
scaffold_23:1160182-1160664	NA	32874	4180
scaffold_14:965619-966218	NA	NA	NA
scaffold_483:291134-291515	NA	NA	NA
scaffold_486:46354-47358	NA	NA	NA
scaffold_181:407465-407755	NA	NA	NA
scaffold_25:935743-935962	NA	NA	NA
scaffold_133:1313297-1313667	NA	NA	NA
scaffold_276:251417-251741	NA	NA	NA
scaffold_295:124920-125236	NA	NA	NA
scaffold_327:294713-295000	NA	NA	NA
scaffold_760:134186-134482	DNA_scaffold_760:134392-134473	NA	NA
scaffold_68:2073058-2073309	NA	NA	NA
scaffold_168:1213284-1213930	NA	25916	6355
scaffold_587:190791-191033	SINE_scaffold_587:190981-191109	NA	NA
scaffold_181:532988-533241	DNA_scaffold_181:532509-534012	NA	NA
scaffold_373:232603-232855	NA	NA	NA
scaffold_9:4521647-4522141	NA	NA	NA
scaffold_179:644574-644930	NA	NA	NA
scaffold_557:258958-259014	NA	NA	NA
scaffold_0:1660524-1660765	NA	NA	NA
scaffold_131:1319399-1319652	NA	NA	NA
scaffold_125:1060115-1060278	NA	NA	NA
scaffold_50:1972394-1972690	NA	NA	NA
scaffold_420:147759-148009	NA	NA	NA
scaffold_66:1514202-1514630	NA	NA	NA
scaffold_332:6429-6657	NA	NA	NA
scaffold_986:84564-85117	NA	NA	NA
scaffold_33:2791289-2791664	NA	NA	NA
scaffold_19:1805073-1805340	NA	NA	NA
scaffold_545:221618-221845	DNA_scaffold_545:221445-222071	NA	NA
scaffold_167:609218-609352	NA	NA	NA
scaffold_54:1703484-1703529	NA	NA	NA
scaffold_9:145573-145844	NA	NA	NA
scaffold_152:1148748-1149093	NA	NA	NA
scaffold_18:1640489-1640775	NA	NA	NA
scaffold_261:423237-423502	NA	NA	NA
scaffold_2515:1200-1388	NA	48811	8272
scaffold_146:339953-340206	NA	NA	NA
scaffold_15:2147622-2147859	NA	NA	NA
scaffold_941:95094-95408	NA	NA	NA
scaffold_295:566226-566902	NA	NA	NA
scaffold_402:81278-81374	NA	NA	NA
scaffold_92:1448807-1449246	NA	NA	NA
scaffold_56:1901106-1901340	NA	NA	NA
scaffold_152:6451-6747	DNA_scaffold_152:6422-7515	NA	NA
scaffold_462:434340-434643	NA	NA	NA
scaffold_62:1125078-1125740	NA	NA	NA
scaffold_439:116130-116407	NA	NA	NA
scaffold_60:846630-846706	NA	NA	NA
scaffold_6:3659933-3660207	NA	NA	NA
scaffold_30:1964114-1964381	NA	NA	NA
scaffold_335:173008-173247	NA	NA	NA
scaffold_12:644406-644483	NA	NA	NA
scaffold_466:377586-378121	NA	NA	NA
scaffold_160:938184-938416	NA	NA	NA
scaffold_216:246485-247043	DNA_scaffold_216:246857-246921	NA	NA
scaffold_191:138523-138840	NA	NA	NA
scaffold_188:708721-708810	NA	NA	NA
scaffold_35:2552298-2552481	NA	NA	NA
scaffold_19:940430-940839	DNA_scaffold_19:940509-940555	NA	NA
scaffold_457:406022-406349	DNA_scaffold_457:406049-406396	NA	NA
scaffold_126:354255-354431	NA	NA	NA
scaffold_41:2108836-2109151	NA	52125	16065
scaffold_11:2552223-2552431	NA	NA	NA
scaffold_14:1181492-1181677	NA	NA	NA
scaffold_68:540122-540413	NA	NA	NA
scaffold_648:65240-65341	NA	NA	NA
scaffold_102:1257722-1258001	NA	NA	NA
scaffold_63:540363-540609	NA	17382	36031
scaffold_120:1228523-1228838	NA	NA	NA
scaffold_31:1668969-1669228	NA	NA	NA
scaffold_42:253764-254037	NA	NA	NA
scaffold_53:305167-305754	NA	NA	NA
scaffold_427:30476-30794	NA	NA	NA
scaffold_43:1889601-1889861	NA	NA	NA
scaffold_112:811536-811772	NA	NA	NA
scaffold_321:198006-198286	NA	36589	5010
scaffold_523:228932-229387	NA	NA	NA
scaffold_21:1016202-1016523	DNA_scaffold_21:1016303-1016655	NA	NA
scaffold_96:1354455-1354743	NA	NA	NA
scaffold_530:278091-278328	NA	NA	NA
scaffold_23:3205123-3205268	NA	NA	NA
scaffold_5:574185-574473	NA	NA	NA
scaffold_437:393630-393926	NA	NA	NA
scaffold_349:456230-456515	NA	NA	NA
scaffold_326:512306-512647	NA	NA	NA
scaffold_1:1855395-1855623	NA	NA	NA
scaffold_282:670301-670543	NA	NA	NA
scaffold_1:3506872-3507118	NA	NA	NA
scaffold_152:1133140-1133254	NA	NA	NA
scaffold_437:48465-48508	NA	NA	NA
scaffold_6:3567986-3568203	NA	NA	NA
scaffold_531:135517-135775	NA	NA	NA
scaffold_14:556192-556560	NA	NA	NA
scaffold_187:750297-750498	DNA_scaffold_187:750288-750774	NA	NA
scaffold_440:162633-162802	DNA_scaffold_440:162266-162990	NA	NA
scaffold_206:710668-710882	NA	NA	NA
scaffold_1562:40113-40496	DNA_scaffold_1562:40173-40258	NA	NA
scaffold_18:1082059-1082100	NA	NA	NA
scaffold_248:563860-564204	NA	NA	NA
scaffold_0:6363859-6364089	NA	NA	NA
scaffold_311:475708-475880	LINE_scaffold_311:475670-475870	NA	NA
scaffold_549:128402-128678	NA	NA	NA
scaffold_31:1100114-1100418	NA	NA	NA
scaffold_527:271227-271615	NA	NA	NA
scaffold_94:881817-882111	NA	NA	NA
scaffold_501:340058-340301	NA	NA	NA
scaffold_108:1698010-1698394	NA	NA	NA
scaffold_97:916505-916767	NA	NA	NA
scaffold_11:1845467-1845882	DNA_scaffold_11:1845370-1845722	NA	NA
scaffold_377:479150-479373	NA	NA	NA
scaffold_80:973180-973422	NA	NA	NA
scaffold_68:1402744-1402911	NA	NA	NA
scaffold_156:315462-315688	NA	NA	NA
scaffold_182:79367-79606	NA	NA	NA
scaffold_27:1445344-1445543	DNA_scaffold_27:1445418-1445613	NA	NA
scaffold_4:5005567-5005844	NA	NA	NA
scaffold_16:1202477-1202932	NA	NA	NA
scaffold_68:306987-307436	NA	NA	NA
scaffold_477:83689-84021	NA	NA	NA
scaffold_83:458839-459052	NA	NA	NA
scaffold_55:1243042-1243232	LINE_scaffold_55:1243003-1243121	NA	NA
scaffold_88:995968-996164	NA	NA	NA
scaffold_329:612896-613101	LINE_scaffold_329:612016-613208	NA	NA
scaffold_0:5431403-5431617	NA	33918	4651
scaffold_235:521946-521992	NA	NA	NA
scaffold_7:2816540-2816753	NA	NA	NA
scaffold_282:507484-507753	NA	NA	NA
scaffold_109:806662-806950	LINE_scaffold_109:806687-807252	NA	NA
scaffold_220:175503-175588	NA	NA	NA
scaffold_33:2165699-2166094	NA	NA	NA
scaffold_110:1444327-1444486	NA	NA	NA
scaffold_449:207907-208151	NA	NA	NA
scaffold_287:281311-281609	NA	NA	NA
scaffold_5:1404477-1404549	NA	NA	NA
scaffold_200:845332-845657	NA	NA	NA
scaffold_9:2199779-2200022	LINE_scaffold_9:2199827-2199998	NA	NA
scaffold_167:849179-849384	NA	NA	NA
scaffold_539:121295-121542	NA	NA	NA
scaffold_212:288943-289238	NA	40248	5363
scaffold_23:1732228-1732503	NA	NA	NA
scaffold_168:1064883-1065173	NA	NA	NA
scaffold_353:467467-467805	NA	NA	NA
scaffold_152:412638-412705	NA	NA	NA
scaffold_88:1978272-1978332	NA	NA	NA
scaffold_69:1672319-1672685	NA	NA	NA
scaffold_97:333154-333396	NA	NA	NA
scaffold_225:750413-750526	NA	NA	NA
scaffold_499:22239-22502	NA	NA	NA
scaffold_258:440027-440236	NA	NA	NA
scaffold_62:858917-859444	NA	36492	3939
scaffold_15:3477673-3477895	NA	NA	NA
scaffold_151:447505-447855	NA	NA	NA
scaffold_194:32311-32483	DNA_scaffold_194:32341-32564	NA	NA
scaffold_409:291080-291139	SINE_scaffold_409:291021-291264	NA	NA
scaffold_394:19208-19464	NA	NA	NA
scaffold_735:135864-136038	LINE_scaffold_735:135348-136792	NA	NA
scaffold_34:2132160-2132868	NA	NA	NA
scaffold_83:1995121-1995408	NA	NA	NA
scaffold_126:1009442-1009471	NA	NA	NA
scaffold_46:153360-153601	NA	NA	NA
scaffold_44:2262014-2262271	NA	NA	NA
scaffold_393:416730-416980	NA	NA	NA
scaffold_51:2187974-2188130	NA	NA	NA
scaffold_140:1315738-1316011	NA	NA	NA
scaffold_539:106985-107182	NA	NA	NA
scaffold_31:631876-631917	NA	NA	NA
scaffold_40:1504829-1505073	NA	NA	NA
scaffold_0:3013934-3014185	NA	NA	NA
scaffold_119:785748-785882	LINE_scaffold_119:785571-785842	NA	NA
scaffold_37:575405-575650	NA	NA	NA
scaffold_194:918894-918922	NA	NA	NA
scaffold_57:530283-530791	DNA_scaffold_57:530669-530886	NA	NA
scaffold_204:803682-803875	NA	NA	NA
scaffold_1:4084458-4084470	NA	NA	NA
scaffold_31:268543-268807	NA	NA	NA
scaffold_24:584165-584357	NA	NA	NA
scaffold_12:2581406-2581649	NA	NA	NA
scaffold_726:63147-63391	NA	NA	NA
scaffold_68:2056648-2056885	NA	NA	NA
scaffold_0:4615579-4615874	NA	NA	NA
scaffold_154:710212-710255	NA	NA	NA
scaffold_74:1568741-1568783	NA	NA	NA
scaffold_208:342177-342242	NA	NA	NA
scaffold_62:1177085-1177149	NA	NA	NA
scaffold_431:202657-202825	NA	NA	NA
scaffold_22:1412157-1412394	DNA_scaffold_22:1412102-1412408	NA	NA
scaffold_14:3696079-3696267	NA	NA	NA
scaffold_409:289892-289900	NA	NA	NA
scaffold_25:1221672-1221693	NA	NA	NA
scaffold_93:1025981-1026069	NA	NA	NA
scaffold_259:364265-364768	NA	NA	NA
scaffold_98:1134400-1134452	NA	NA	NA
scaffold_412:114443-114489	NA	NA	NA
scaffold_96:981502-981616	NA	NA	NA
scaffold_14:3545115-3545389	NA	NA	NA
scaffold_435:30767-31102	NA	NA	NA
scaffold_24:3079738-3079812	NA	NA	NA
scaffold_418:275735-275754	NA	NA	NA
scaffold_190:818967-819154	NA	NA	NA
scaffold_130:253335-253581	NA	NA	NA
scaffold_547:97125-97343	NA	NA	NA
scaffold_40:827309-827554	NA	NA	NA
scaffold_14:2083217-2083509	NA	NA	NA
scaffold_44:2491200-2491423	NA	NA	NA
scaffold_312:323371-323464	NA	NA	NA
scaffold_385:62055-62110	NA	NA	NA
scaffold_106:270548-270691	NA	NA	NA
scaffold_382:216194-216458	NA	NA	NA
scaffold_63:457566-457759	NA	NA	NA
scaffold_489:378894-379135	NA	NA	NA
scaffold_219:162123-162417	NA	NA	NA
scaffold_45:2355261-2355441	LINE_scaffold_45:2355265-2355448	NA	NA
scaffold_6:1669539-1670282	NA	NA	NA
scaffold_233:791744-792227	NA	NA	NA
scaffold_920:50607-50960	NA	NA	NA
scaffold_75:1118478-1118566	NA	NA	NA
scaffold_199:1033342-1033456	LINE_scaffold_199:1033314-1033483	NA	NA
scaffold_82:1449932-1450073	NA	NA	NA

## Sheet: Table S2A - Table S2A_ DMRs tha
Table S2A: DMRs that overlapped the body and/or regulatory region of more than one gene
geneLOC	geneSymbol	geneName	biotype	strand	isoforms	expression(TPM)	expression_log2(D/ND)	DMR	DMR_location	mean_methylation	meanDiff	methylation_log2(D/ND)
102295928	alg10	ALG10 alpha-12-glucosyltransferase	protein_coding	+	1	5.35085	-0.0172185	scaffold_10:3628617-3629152	5’reg:intron	0.780189	-0.111638	0.206789
102295412	ilva	L-threonine dehydratase biosynthetic IlvA-like	protein_coding	+	2	2.129	0.0729428	scaffold_10:3628617-3629152	3’reg	0.780189	-0.111638	0.206789
102296226	tprkb	TP53RK binding protein	protein_coding	-	3	13.0109	0.112492	scaffold_10:3628617-3629152	intron	0.780189	-0.111638	0.206789
102297721	csl3	L-rhamnose-binding lectin CSL3-like	protein_coding	-	3	4.56361	0.127578	scaffold_124:214106-215120	5’reg:cds:intron	0.757194	-0.291403	0.562225
102298438	xpr1	xenotropic and polytropic retrovirus receptor 1 homolog	protein_coding	+	1	46.2122	-0.131236	scaffold_124:214106-215120	intron	0.757194	-0.291403	0.562225
102311396	styk1	tyrosine-protein kinase STYK1-like	protein_coding	-	2	0.657719	-0.00375264	scaffold_160:1055489-1055881	cds:intron	0.406878	0.129197	-0.46201
102311910	phc1	polyhomeotic-like protein 1	protein_coding	+	4	5.14401	-0.0951801	scaffold_160:1055489-1055881	3’reg	0.406878	0.129197	-0.46201
106633437	NA	NA	lncRNA	+	1	1.14607	-0.0193175	scaffold_160:1055489-1055881	5’reg	0.406878	0.129197	-0.46201
102314293	apod	apolipoprotein D-like	protein_coding	-	4	1.45791	0.0471796	scaffold_207:60468-61223	5'reg:intron	0.708227	-0.158998	0.325258
102314003	samd7	sterile alpha motif domain containing 7	protein_coding	+	1	1.08542	-0.0826306	scaffold_207:60468-61223	intron	0.708227	-0.158998	0.325258
102292914	flrt1	fibronectin leucine rich transmembrane protein 1	protein_coding	-	4	25.7829	-0.048207	scaffold_3:3557668-3558613	intron	0.514944	-0.109122	0.306873
102293804	macrod1	MACRO domain containing 1	protein_coding	+	2	10.6826	0.167647	scaffold_3:3557668-3558613	intron	0.514944	-0.109122	0.306873
102288838	gabra5	gamma-aminobutyric acid (GABA) A receptor alpha 5	protein_coding	-	3	247.841	0.0655808	scaffold_31:268543-268807,scaffold_31:286489-286999	3’reg:cds:intron	0.666498	0.130077	-0.316766
102314121	gabrb3	gamma-aminobutyric acid (GABA) A receptor beta 3	protein_coding	+	4	11.8633	0.0615638	scaffold_31:286489-286999	intron	0.503303	0.157166	-0.454225
102300874	aff3	AF4/FMR2 family member 3	protein_coding	+	2	0.554501	-0.0320117	scaffold_332:338661-339314	intron	0.405382	-0.131644	0.472684
102302092	NA	NA	lncRNA	-	2	1.29649	0.0138683	scaffold_332:338661-339314	intron	0.405382	-0.131644	0.472684
102307087	b3gnt9	UDP-GlcNAc:betaGal beta-13-N-acetylglucosaminyltransferase 9	protein_coding	-	3	3.26749	-0.09716	scaffold_437:161994-162246	cds:intron	0.890605	0.126142	-0.204681
102307825	c16orf70	chromosome unknown open reading frame human C16orf70	protein_coding	+	4	27.859	-0.0758798	scaffold_437:161994-162246	intron	0.890605	0.126142	-0.204681
102305470	cenph	centromere protein H	protein_coding	+	2	19.2001	-0.0100438	scaffold_527:302510-302893	3’reg:cds:intron	0.565375	-0.121427	0.311051
102306167	dimt1	DIM1 dimethyladenosine transferase 1 homolog	protein_coding	+	1	9.99335	-0.0310362	scaffold_527:302510-302893	5'reg:exon	0.565375	-0.121427	0.311051
102310435	NA	NA	lncRNA	-	1	1.34591	0.0370402	scaffold_539:106985-107182,scaffold_539:121295-121542	3’reg:intron	0.520682	-0.154942	0.457294
102309287	mob2	MOB kinase activator 2	protein_coding	+	5	37.0336	-0.00573184	scaffold_539:106985-107182,scaffold_539:121295-121542	intron	0.520682	-0.154942	0.457294
106632365	NA	NA	lncRNA	+	2	0.471955	0.112956	scaffold_549:128402-128678	3’reg:exon	0.496567	0.126752	-0.370278
102305772	lrrn1	leucine rich repeat neuronal 1	protein_coding	-	2	25.1653	-0.144959	scaffold_549:128402-128678	intron	0.496567	0.126752	-0.370278
102294049	znf536	zinc finger protein 536-like	protein_coding	+	2	7.7765	-0.120477	scaffold_60:2134583-2134915	intron	0.398795	-0.136087	0.497174
106633225	NA	NA	lncRNA	-	1	0.353405	-0.00560483	scaffold_60:2134583-2134915	intron	0.398795	-0.136087	0.497174
106632423	NA	NA	lncRNA	-	1	0.891331	-0.0578564	scaffold_653:171611-171809	exon	0.41654	-0.193052	0.681009
102295753	ralgds	ral guanine nucleotide dissociation stimulator	protein_coding	+	7	25.0638	-0.0576492	scaffold_653:171611-171809	intron	0.41654	-0.193052	0.681009
102310329	NA	NA	lncRNA	+	1	0.249237	0.0263946	scaffold_66:1514202-1514630	5'reg:exon:intron	0.646331	-0.1052	0.235341
102310532	rarg	retinoic acid receptor gamma-A-like	protein_coding	-	6	3.14669	-0.0393401	scaffold_66:1514202-1514630	cds:intron	0.646331	-0.1052	0.235341
102297583	ephb6	EPH receptor B6	protein_coding	-	1	11.751	0.00830426	scaffold_68:1604586-1605047	5'reg:intron	0.407855	-0.145027	0.51851
102292666	slc2a1	solute carrier family 2 facilitated glucose transporter member 1-like	protein_coding	-	1	2.5381	-0.205573	scaffold_68:1604586-1605047	3'reg	0.407855	-0.145027	0.51851
102296986	rasip1	ras-interacting protein 1-like	protein_coding	+	3	9.46689	-0.0647361	scaffold_68:1604586-1605047	intron	0.407855	-0.145027	0.51851

## Sheet: Table S2B - Table S2B_ Genes th
Table S2B: Genes that had more than one DMR in their body and/or regulatory regions
geneLOC	geneSymbol	geneName	biotype	strand	isoforms	expression(TPM)	expression_log2(D/ND)	numDMR	DMRs	DMR_locations	mean_methylation	meanDiff	methylation_log2(D/ND)
102296447	adam15	ADAM metallopeptidase domain 15	protein_coding	-	3	6.76322	-0.0328057	2	scaffold_302:542291-542591,scaffold_302:558314-559089	3'reg:intron	0.791202	0.126667	-0.23004
102292812	adcy1	adenylate cyclase type 1-like	protein_coding	+	2	29.705	-0.0365282	2	scaffold_1:4110225-4110437,scaffold_1:4084458-4084470	cds:intron	0.782603	-0.170806	0.319085
102308108	adgrl2	adhesion G protein-coupled receptor L2-like	protein_coding	+	11	39.3617	0.0658276	2	scaffold_1:3511702-3511934,scaffold_1:3506872-3507118	cds:intron	0.553275	-0.0157216	0.147272
102311344	ano10	anoctamin 10	protein_coding	+	4	13.531	-0.094263	2	scaffold_442:87174-87613,scaffold_442:88083-88323	intron	0.302901	-0.15511	0.757498
102302676	atp8a2	ATPase aminophospholipid transporter class I type 8A member 2	protein_coding	+	3	32.776	-0.0588727	2	scaffold_0:4612246-4612596,scaffold_0:4615579-4615874	3'reg	0.553016	-0.14135	0.37892
102299935	atxn1	ataxin 1	protein_coding	+	3	20.9653	0.0593262	2	scaffold_18:1644379-1645759,scaffold_18:1640489-1640775	exon:intron	0.743177	0.139469	-0.269404
102298811	cask	calcium/calmodulin-dependent serine protein kinase (MAGUK family)	protein_coding	-	14	33.8833	0.00432509	2	scaffold_337:469579-469801,scaffold_337:470102-470712	intron	0.641874	-0.160714	0.363804
102299304	cdh13	cadherin 13	protein_coding	-	1	58.6593	-0.00121875	2	scaffold_191:138523-138840,scaffold_191:478384-478805	exon:intron	0.617273	-0.115167	0.27192
102294613	cluh	clustered mitochondria (cluA/CLU1) homolog	protein_coding	-	4	18.3103	0.0717777	2	scaffold_11:2535969-2536522,scaffold_11:2552223-2552431	cds:intron	0.520569	-0.00784037	0.381788
102310515	col2a1	collagen alpha-1(II) chain	protein_coding	-	1	2.52294	0.311205	2	scaffold_409:289892-289900,scaffold_409:291080-291139	cds:intron	0.744749	-0.196589	0.383346
102294705	crebrf	CREB3 regulatory factor-like	protein_coding	+	6	30.1531	-0.07848	2	scaffold_276:251417-251741,scaffold_276:252197-252544	exon	0.6797	-0.112406	0.238772
102298884	crlA	cyclic AMP receptor-like protein A	protein_coding	-	1	9.49406	-0.0288883	2	scaffold_179:627566-628079,scaffold_179:644574-644930	intron	0.318374	-0.132646	0.620968
102311822	cspg4	chondroitin sulfate proteoglycan 4	protein_coding	-	1	2.01959	0.178488	2	scaffold_133:1313297-1313667,scaffold_133:1326701-1327402	intron	0.651703	-0.0707818	0.125358
102313970	dbn1	drebrin 1	protein_coding	-	5	107.416	-0.0009147	2	scaffold_90:1824869-1825299,scaffold_90:1832621-1832999	intron	0.617673	-0.0505251	0.215583
102303894	drc7	dynein regulatory complex subunit 7	protein_coding	+	2	1.52376	0.126587	2	scaffold_206:676305-676825,scaffold_206:677569-678393	cds:intron	0.598404	0.407632	-1.02574
102293033	ebf1	early B-cell factor 1	protein_coding	-	5	30.9801	-0.0428596	2	scaffold_14:958342-958918,scaffold_14:965619-966218	intron	0.363849	0.127093	-0.957801
102311849	foxn3	forkhead box N3	protein_coding	-	3	13.7377	-0.100951	3	scaffold_16:1758094-1758360,scaffold_16:1791251-1791583,scaffold_16:1806504-1806957	3'reg:exon:intron	0.57087	-0.15149	0.385552
102288838	gabra5	gamma-aminobutyric acid (GABA) A receptor alpha 5	protein_coding	-	3	247.841	0.0655808	2	scaffold_31:268543-268807,scaffold_31:286489-286999	3'reg:cds:intron	0.666498	0.130077	-0.316766
102313823	gabrg3	gamma-aminobutyric acid (GABA) A receptor gamma 3	protein_coding	-	2	3.49783	-0.163901	2	scaffold_31:268543-268807,scaffold_31:250844-251232	5'reg:intron	0.737295	-0.013907	0.0571577
102297141	gabrp	gamma-aminobutyric acid receptor subunit pi-like	protein_coding	-	3	3.79072	0.00791735	2	scaffold_14:1180867-1181180,scaffold_14:1181492-1181677	cds:intron	0.362959	0.342244	-1.48595
102289734	gmds	GDP-mannose 46-dehydratase	protein_coding	-	1	26.9612	-0.0339735	2	scaffold_220:639540-639944,scaffold_220:792889-793347	3'reg:intron	0.621611	-0.0144439	0.156823
102294093	grid1	glutamate receptor ionotropic delta-1-like	protein_coding	+	1	31.7056	-0.00377643	3	scaffold_141:520771-521391,scaffold_141:523185-523636,scaffold_141:819984-820418	intron	0.545706	-0.114135	0.319483
102310445	grin3b	glutamate receptor ionotropic NMDA 3B-like	protein_coding	-	1	11.8224	0.136747	2	scaffold_75:1118478-1118566,scaffold_75:1119037-1119363	intron	0.692529	0.133023	-0.277535
102293385	havcr1	hepatitis A virus cellular receptor 1 homolog	protein_coding	+	3	4.43782	-0.250551	3	scaffold_760:131031-131720,scaffold_760:133535-133828,scaffold_760:134186-134482	5'reg:cds:intron	0.732738	0.0852577	-0.182537
102294060	havcr1	hepatitis A virus cellular receptor 1 homolog	protein_coding	+	2	0.446589	0.00271695	2	scaffold_760:131031-131720,scaffold_760:133535-133828	3'reg	0.709246	0.0646412	-0.156526
102296341	hnrnpk	heterogeneous nuclear ribonucleoprotein K-like	protein_coding	-	5	44.5174	0.10308	2	scaffold_17:2908804-2909083,scaffold_17:2917395-2917807	cds:intron	0.580062	-0.132406	0.343709
102314045	irf2bpl	interferon regulatory factor 2-binding protein-like A	protein_coding	-	1	60.5038	0.0872786	2	scaffold_541:309584-310176,scaffold_541:316922-317578	3’reg:5'reg	0.370602	-0.124663	0.498756
102313731	kdm7a	lysine (K)-specific demethylase 7A	protein_coding	+	1	16.8083	0.041618	2	scaffold_56:1901106-1901340,scaffold_56:1906933-1907135	5'reg:intron	0.428472	-0.12643	1.05777
102301127	khk	ketohexokinase (fructokinase)	protein_coding	-	1	67.0184	-0.0400173	2	scaffold_591:310691-310910,scaffold_591:315804-315889	3'reg:exon	0.792075	-0.156282	0.285877
102304333	lima1	LIM domain and actin-binding protein 1-like	protein_coding	+	2	3.40556	0.29257	2	scaffold_25:267615-267972,scaffold_25:270699-271291	3'reg	0.69065	-0.0141797	0.00782612
102298947	lingo2	leucine-rich repeat and immunoglobulin-like domain-containing nogo receptor-interacting protein 2	protein_coding	+	4	46.6985	-0.0150158	2	scaffold_547:97125-97343,scaffold_547:68767-69114	3'reg:intron	0.770074	-0.000228026	0.0304018
102294047	map4	microtubule-associated protein 4-like	protein_coding	+	1	29.8823	0.0300163	2	scaffold_531:215552-216226,scaffold_531:227172-227437	intron	0.518329	0.0774751	-0.425194
102308625	mllt10	myeloid/lymphoid or mixed-lineage leukemia%3B translocated to 10	protein_coding	-	3	8.64086	-0.0180097	3	scaffold_0:1660037-1660117,scaffold_0:1660524-1660765,scaffold_0:1661372-1661963	cds:intron	0.534764	0.155659	-0.428508
102289705	mmp24	matrix metallopeptidase 24 (membrane-inserted)	protein_coding	-	4	23.7775	-0.0835663	2	scaffold_100:592029-593079,scaffold_100:595196-595724	3'reg	0.54097	-0.160052	0.475038
102309287	mob2	MOB kinase activator 2	protein_coding	+	5	37.0336	-0.00573184	2	scaffold_539:106985-107182,scaffold_539:121295-121542	intron	0.520682	-0.154942	0.457294
102289245	myh7	myosin-7-like	protein_coding	+	3	0.125584	0.0369154	2	scaffold_9:587740-588242,scaffold_9:588685-589458	5'reg	0.501692	-0.336922	1.02604
102293649	myt1	myelin transcription factor 1	protein_coding	-	4	17.8804	-0.110285	2	scaffold_496:198799-199220,scaffold_496:205344-205685	cds:intron	0.533583	0.00517174	-0.19296
102313321	myt1l	myelin transcription factor 1-like	protein_coding	+	11	27.3747	-0.0412955	2	scaffold_330:566665-566930,scaffold_330:589622-589875	intron	0.6714	0.0338736	-0.0234253
102310435	NA	NA	lncRNA	-	1	1.34591	0.0370402	2	scaffold_539:106985-107182,scaffold_539:121295-121542	3'reg:intron	0.520682	-0.154942	0.457294
106633212	NA	NA	lncRNA	-	1	26.28	0.054669	2	scaffold_51:567408-567820,scaffold_51:565504-565782	5'reg:intron	0.243858	0.143178	-0.910966
102298262	nhsl1	NHS-like 1	protein_coding	+	10	14.0668	-0.0166092	2	scaffold_6:3567986-3568203,scaffold_6:3659933-3660207	intron	0.605068	0.00304069	-0.0123403
102295209	nlgn2	neuroligin 2	protein_coding	+	1	53.5179	-0.00515909	2	scaffold_282:507484-507753,scaffold_282:670301-670543	5'reg:cds:intron	0.703704	-0.12744	0.263384
102302309	pard3b	par-3 family cell polarity regulator beta	protein_coding	+	2	1.20217	-0.0165765	4	scaffold_33:2154084-2154350,scaffold_33:2165699-2166094,scaffold_33:2192902-2193210,scaffold_33:2301223-2301612	intron	0.664218	-0.133326	0.297862
102293484	pcbp4	poly(rC)-binding protein 4-like	protein_coding	-	5	7.43189	-0.321616	2	scaffold_100:1029960-1030224,scaffold_100:1098503-1099142	intron	0.692347	-0.0228417	-0.0403182
102294191	pde2a	phosphodiesterase 2A cGMP-stimulated	protein_coding	+	2	218.281	-0.0286874	3	scaffold_152:448660-449092,scaffold_152:404438-404748,scaffold_152:412638-412705	exon:intron	0.631966	-0.0490322	0.162565
102309965	pdzd4	PDZ domain-containing protein 4-like	protein_coding	+	3	17.4021	0.018297	2	scaffold_206:971142-971379,scaffold_206:1021812-1022530	5’reg:cds:intron	0.587085	-0.0220038	-0.113012
102303417	pld1	phospholipase D1-like	protein_coding	+	3	6.71451	-0.168932	2	scaffold_457:406022-406349,scaffold_457:407257-407641	intron	0.517255	-0.223423	0.618705
102300085	pltp	phospholipid transfer protein	protein_coding	+	2	56.0691	-0.559423	2	scaffold_591:315804-315889,scaffold_591:310691-310910	3'reg:intron	0.792075	-0.156282	0.285877
102308260	rbfox3	RNA binding protein fox-1 homolog 3-like	protein_coding	-	10	46.659	-0.0373032	4	scaffold_62:1125078-1125740,scaffold_62:1177085-1177149,scaffold_62:858917-859444,scaffold_62:972825-973590	intron	0.635977	-0.0646887	0.182828
102289318	sema6b	sema domain transmembrane domain (TM) and cytoplasmic domain (semaphorin) 6B	protein_coding	+	7	27.7467	-0.112699	3	scaffold_144:1266593-1267109,scaffold_144:1270692-1271969,scaffold_144:1315773-1316304	intron	0.573618	-0.0404	0.0817884
102309306	sgcd	sarcoglycan delta (35kDa dystrophin-associated glycoprotein)	protein_coding	+	4	10.7329	-0.021988	2	scaffold_90:909213-909548,scaffold_90:956695-957017	intron	0.654052	-0.199562	0.43693
102302969	shisa2	shisa family member 2	protein_coding	-	1	1.02517	0.0262093	2	scaffold_0:4612246-4612596,scaffold_0:4615579-4615874	3'reg:exon:intron	0.553016	-0.14135	0.37892
102305603	sphkap	SPHK1 interactor AKAP domain containing	protein_coding	+	5	19.1578	-0.168291	2	scaffold_152:1148748-1149093,scaffold_152:1133140-1133254	cds:intron	0.572699	-0.0117861	0.203418
102304871	spns2	protein spinster homolog 2-like	protein_coding	+	1	14.2598	0.065709	2	scaffold_81:1703459-1704145,scaffold_81:1675935-1675965	3'reg:exon:intron	0.660371	-0.234218	0.501589
102305037	spryd3	SPRY domain-containing protein 3-like	protein_coding	-	2	10.8656	-0.0815203	2	scaffold_25:267615-267972,scaffold_25:270699-271291	cds:intron	0.69065	-0.0141797	0.00782612
102308721	ssbp4	single stranded DNA binding protein 4	protein_coding	-	2	46.1424	-0.0701097	3	scaffold_144:829538-829880,scaffold_144:904265-904619,scaffold_144:916545-916884	3'reg:intron	0.658252	0.0426587	-0.0738366
102307352	usp11	ubiquitin specific peptidase 11	protein_coding	+	1	13.2685	0.0570365	2	scaffold_206:769045-770792,scaffold_206:759489-759868	3'reg:cds:intron	0.78033	0.027053	-0.0300213
102309550	usp53	ubiquitin specific peptidase 53	protein_coding	-	2	5.19666	-0.0258934	2	scaffold_181:407465-407755,scaffold_181:415576-416000	intron	0.668778	-0.013025	0.0140026
102311136	znf423	zinc finger protein 423	protein_coding	+	3	31.2862	0.0452063	4	scaffold_437:333256-333458,scaffold_437:344094-344499,scaffold_437:371667-371928,scaffold_437:393630-393926	intron	0.524119	-0.097462	0.274285

## Sheet: Table S3 - Table S3_ Differenti
Table S3: Differentially expressed genes within 50kb of a DMR
DE gene			DMR			Other genes within 50kb of DMR (distance, log2.fc)
name	adj.pval	log2.fc	id	location	log2.fc	upstream of DMR	downstream from DMR
abca1	1.4e-05	0.89	scaffold_61:65832-66399	intron 8/48	0.38	nipsnap3a (18kb, -0.22) rest (29kb, -0.17)	noa1 (23kb, -0.20) slc44a1b (30kb, -0.01) b4galt1 (48kb, 0.11)
ubxn4	0.028	-0.71	scaffold_1314:57386-58160	5’UTR, TSS, cds 1, intron 1	4.11	NA	NA
znf395	0.053	-0.68	scaffold_60:556033-556318	5kb down	1.07	paqr8 (33kb, 0.01) il17a/f2 (42kb, -0.034)	gtf2a2 (2kb, 0.11) foxb1 (30kb, -0.1) LOC102298199 (22kb, 0.07) LOC102297378 (24kb, -0.02) LOC106633224 (29kb, -0.01)
cyp19a1	3.9e-05	0.81	scaffold_458:152887-153786	13kb up	-0.75	LOC102311445 (1.3kb, 0.08) prc1 (15kb, 0.2) ap4e1 (19kb, 0.02) spi1 (24kb, -0.15) fibin (34kb, 0.05)	clpx (0.5kb, 0.07) ubap1l (11kb, 0.03) tmem178b (27kb, -0.11)
trpm1	0.012	-0.72	scaffold_98:1134400-1134452	40kb up	-0.36	otud7a (1.8kb, -0.19) znf746 (8.9kb, -0.36)	pcsk5 (46kb, -0.17)
slc6a8	0.081	0.59	scaffold_126:1009442-1009471	19kb up	-0.48	slc35a2 (3’UTR, 0.12) pim2 (11kb, 0.09) otud5a (19kb, -0.12)	NA
abcf4	0.088	-0.62	scaffold_21:1566589-1566942	25kb up	0.73	arsi (2.5kb, 0.14) epc1 (12kb, -0.12) LOC102288941 (43kb, 0.03) itgb1 (48kb, 0.05)	NA

## Sheet: Table S4 - Table S4_ DMR genes 
Table S4: DMR genes overlapping lncRNAs
geneLOC	geneSymbol	geneName	scaffold	start	end	strand	isoforms	expression(TPM)	expression_log2(D/ND)	DMR	DMR_location	mean_methylation	meanDiff	methylation_log2(D/ND)	lncRNA	scaffold	start	end	strand	isoforms	expression(TPM)	expression_log2(D/ND)	DMR	DMR_location	mean_methylation	meanDiff	methylation_log2(D/ND)
102288854	fras1	Fraser extracellular matrix complex subunit 1	scaffold_45	2240934	2582509	+	1	7.0423	-0.129839	scaffold_45:2355261-2355441	intron	0.785476	-0.111163	0.204516	LOC102309592	scaffold_45	2277443	2294464	+	1	22.9123	0.0621046	NA	NA	NA	NA	NA
102289318	sema6b	sema domain transmembrane domain (TM) and cytoplasmic domain (semaphorin) 6B	scaffold_144	1199537	1364661	+	7	27.7467	-0.112699	scaffold_144:1266593-1267109,scaffold_144:1270692-1271969,scaffold_144:1315773-1316304	intron	0.573618	-0.0404	0.0817884	LOC102289122	scaffold_144	1294675	1298243	-	2	0.61908	0.0261696	NA	NA	NA	NA	NA
102289734	gmds	GDP-mannose 46-dehydratase	scaffold_220	640972	833932	-	1	26.9612	-0.0339735	scaffold_220:639540-639944,scaffold_220:792889-793347	3'reg:intron	0.621611	-0.0144439	0.156823	LOC106633516	scaffold_220	833711	834780	+	2	0	NA	NA	NA	NA	NA	NA
102289737	ctnnbip1	catenin beta interacting protein 1	scaffold_7	4562975	4587086	+	1	27.3902	-0.0621635	scaffold_7:4579389-4580088	intron	0.295447	0.159615	-0.799246	LOC102290550	scaffold_7	4532976	4563507	-	1	1.44033	0.0683115	NA	NA	NA	NA	NA
102290034	clcn2	chloride channel protein 2-like	scaffold_1	5477624	5531495	+	4	21.4252	-0.0266335	scaffold_1:5484373-5484956	intron	0.458833	-0.182289	0.580887	LOC102289732	scaffold_1	5523617	5530446	-	5	2.81333	0.116618	NA	NA	NA	NA	NA
102292088	nr2f2	COUP transcription factor 2	scaffold_151	441689	452270	+	3	217.921	0.0862944	scaffold_151:447505-447855	intron	0.51375	-0.137702	0.38903	LOC102292803	scaffold_151	435968	442818	-	1	8.5303	0.0944065	scaffold_151:447505-447855	5'reg	0.51375	-0.137702	0.38903
102292440	erbb4	receptor tyrosine-protein kinase erbB-4-like	scaffold_34	2262516	2644309	-	3	10.2831	0.031411	scaffold_34:2607580-2607970	intron	0.790377	-0.133458	0.244185	LOC102292231	scaffold_34	2355239	2358767	+	1	1.51033	-0.0137991	NA	NA	NA	NA	NA
102293484	pcbp4	poly(rC)-binding protein 4-like	scaffold_100	948220	1145078	-	5	7.43189	-0.321616	scaffold_100:1029960-1030224,scaffold_100:1098503-1099142	intron	0.692347	-0.0228417	-0.0403182	LOC102293182	scaffold_100	1012915	1017410	-	1	0.446088	0.0483786	NA	NA	NA	NA	NA
102293921	soga3	protein SOGA3-like	scaffold_418	278200	299930	+	5	59.5308	0.0263113	scaffold_418:275735-275754	5'reg	0.755987	-0.144639	0.276871	LOC102295234	scaffold_418	284125	286028	-	1	3.5227	0.032093	NA	NA	NA	NA	NA
102294049	znf536	zinc finger protein 536-like	scaffold_60	2120643	2238772	+	2	7.7765	-0.120477	scaffold_60:2134583-2134915	intron	0.398795	-0.136087	0.497174	LOC106633225	scaffold_60	2130961	2140200	-	1	0.353405	-0.00560483	scaffold_60:2134583-2134915	intron	0.398795	-0.136087	0.497174
102295753	ralgds	ral guanine nucleotide dissociation stimulator	scaffold_653	130125	189119	+	7	25.0638	-0.0576492	scaffold_653:171611-171809	intron	0.41654	-0.193052	0.681009	LOC102296272	scaffold_653	152389	157466	-	1	2.14678	0.123202	NA	NA	NA	NA	NA
102296647	ryr2	ryanodine receptor 2 (cardiac)	scaffold_373	204514	485207	+	1	80.2857	0.0183646	scaffold_373:232603-232855	intron	0.639794	-0.139641	0.31614	LOC106633684	scaffold_373	283016	287347	-	1	2.2448	-0.0317192	NA	NA	NA	NA	NA
102299546	pard3	par-3 family cell polarity regulator	scaffold_23	1547238	1891752	+	2	4.55167	-0.121596	scaffold_23:1732228-1732503	intron	0.709916	-0.111282	0.226612	LOC106633115	scaffold_23	1762403	1769523	-	1	0.487763	0.0123096	NA	NA	NA	NA	NA
102300874	aff3	AF4/FMR2 family member 3	scaffold_332	298242	427186	+	2	0.554501	-0.0320117	scaffold_332:338661-339314	intron	0.405382	-0.131644	0.472684	LOC102302092	scaffold_332	323513	361696	-	2	1.29649	0.0138683	scaffold_332:338661-339314	intron	0.405382	-0.131644	0.472684
102300897	antxr1	anthrax toxin receptor 1-like	scaffold_50	880832	926670	+	12	2.93494	0.151167	scaffold_50:888224-888631	intron	0.759719	0.112646	-0.214306	LOC102300688	scaffold_50	894613	904515	-	1	0.221019	0.0233828	NA	NA	NA	NA	NA
102302389	bicd2	protein bicaudal D homolog 2-like	scaffold_257	476637	517391	-	4	147.934	-0.0151011	scaffold_257:479735-480155	exon:intron	0.601306	-0.122841	0.29576	LOC106633560	scaffold_257	513987	516895	+	1	2.38925	0.276295	NA	NA	NA	NA	NA
102302458	slc8a3	solute carrier family 8 (sodium/calcium exchanger) member 3	scaffold_164	723033	867987	+	5	28.8762	0.0353684	scaffold_164:725074-725535	intron	0.307711	-0.224683	1.10436	LOC106633444	scaffold_164	712088	723908	-	1	1.53779	0.117112	scaffold_164:725074-725535	5'reg	0.307711	-0.224683	1.10436
102302526	jag2	protein jagged-2-like	scaffold_622	149620	196575	-	2	21.1854	0.0354391	scaffold_622:156490-156853	cds:intron	0.604034	-0.104246	0.249606	LOC102302334	scaffold_622	169564	170903	+	1	0.609001	0.0026259	NA	NA	NA	NA	NA
102302805	shroom3	protein Shroom3-like	scaffold_412	339779	407124	-	4	3.11789	0.0432818	scaffold_412:362929-363356	intron	0.465159	-0.250303	0.795909	LOC106633716	scaffold_412	347865	349655	+	1	0.286535	-0.0370458	NA	NA	NA	NA	NA
102305362	rasgef1b	RasGEF domain family member 1B	scaffold_45	1536908	1652442	+	2	41.3395	-0.161379	scaffold_45:1628062-1628445	intron	0.305447	-0.135997	0.653282	LOC102305149	scaffold_45	1649146	1680024	-	1	1.33976	0.0138354	NA	NA	NA	NA	NA
102305437	nr6a1	nuclear receptor subfamily 6 group A member 1	scaffold_270	555821	697653	-	2	0.628219	-0.129815	scaffold_270:630960-631226	intron	0.510119	-0.149303	0.425306	LOC102305226	scaffold_270	642443	654095	+	1	1.41171	0.100972	NA	NA	NA	NA	NA
102305772	lrrn1	leucine rich repeat neuronal 1	scaffold_549	116517	130486	-	2	25.1653	-0.144959	scaffold_549:128402-128678	intron	0.496567	0.126752	-0.370278	LOC106632365	scaffold_549	121957	128764	+	2	0.471955	0.112956	scaffold_549:128402-128678	3'reg:exon:gene	0.496567	0.126752	-0.370278
102308027	nrxn3b	neurexin-3b	scaffold_16	1333509	1650599	+	11	54.3367	-0.0367896	scaffold_16:1607638-1607916	intron	0.637426	-0.124723	0.283192	LOC106633081	scaffold_16	1454122	1455120	-	1	3.50849	-0.0114634	NA	NA	NA	NA	NA
102308721	ssbp4	single stranded DNA binding protein 4	scaffold_144	831814	918785	-	2	46.1424	-0.0701097	scaffold_144:829538-829880,scaffold_144:904265-904619,scaffold_144:916545-916884	3'reg:intron	0.658252	0.0426587	-0.0738366	LOC102308512	scaffold_144	876444	877244	-	1	0.492358	0.014058	NA	NA	NA	NA	NA
102308758	ccny	cyclin-Y-like	scaffold_21	988601	1011844	-	2	17.6665	-0.224717	scaffold_21:1016202-1016523	5'reg	0.626471	0.102085	-0.235613	LOC102308228	scaffold_21	968583	1005251	+	2	0.9198	0.0104374	NA	NA	NA	NA	NA
102309287	mob2	MOB kinase activator 2	scaffold_539	101438	156171	+	5	37.0336	-0.00573184	scaffold_539:106985-107182,scaffold_539:121295-121542	intron	0.520682	-0.154942	0.457294	LOC102310435	scaffold_539	110228	126118	-	1	1.34591	0.0370402	scaffold_539:106985-107182,scaffold_539:121295-121542	3'reg:intron	0.520682	-0.154942	0.457294
102309306	sgcd	sarcoglycan delta (35kDa dystrophin-associated glycoprotein)	scaffold_90	876293	1310471	+	4	10.7329	-0.021988	scaffold_90:909213-909548,scaffold_90:956695-957017	intron	0.654052	-0.199562	0.43693	LOC102309112	scaffold_90	1158285	1182382	-	1	1.2614	-0.0547513	NA	NA	NA	NA	NA
102309534	bcas3	breast carcinoma amplified sequence 3	scaffold_122	951613	1267361	-	1	25.1355	-0.0576658	scaffold_122:945844-946852	3'reg	0.456677	-0.17084	0.546135	LOC106633377	scaffold_122	1169649	1171145	+	1	0.36501	-0.000813517	NA	NA	NA	NA	NA
102309676	fars2	phenylalanyl-tRNA synthetase 2 mitochondrial	scaffold_287	207582	348604	+	8	7.01266	-0.00263322	scaffold_287:281311-281609	intron	0.766925	0.106734	-0.201107	LOC102311419	scaffold_287	219910	221796	-	1	43.9659	0.0162006	NA	NA	NA	NA	NA
102309987	pard3	partitioning defective 3 homolog	scaffold_21	1038451	1280866	+	10	8.80078	-0.0161339	scaffold_21:1136849-1137125	intron	0.535575	-0.113013	0.305564	LOC102312471	scaffold_21	1062126	1070384	-	1	0.234977	-0.00878526	NA	NA	NA	NA	NA
102310532	rarg	retinoic acid receptor gamma-A-like	scaffold_66	1508890	1584561	-	6	3.14669	-0.0393401	scaffold_66:1514202-1514630	cds:intron	0.646331	-0.1052	0.235341	LOC102310329	scaffold_66	1514436	1524994	+	1	0.249237	0.0263946	scaffold_66:1514202-1514630	5'reg:exon:intron	0.646331	-0.1052	0.235341
102311077	dock3	dedicator of cytokinesis protein 3-like	scaffold_100	149115	397113	-	10	63.7708	-0.101677	scaffold_100:384651-384940	intron	0.602052	-0.223322	0.541411	LOC102310349	scaffold_100	364993	367777	-	1	6.25734	-0.166868	NA	NA	NA	NA	NA
102311136	znf423	zinc finger protein 423	scaffold_437	285841	419138	+	3	31.2862	0.0452063	scaffold_437:333256-333458,scaffold_437:344094-344499,scaffold_437:371667-371928,scaffold_437:393630-393926	intron	0.524119	-0.097462	0.274285	LOC102310931	scaffold_437	361852	366669	+	1	0.974004	-0.0492742	scaffold_437:371667-371928	3'reg	0.500812	0.117755	-0.340793
102311396	styk1	tyrosine-protein kinase STYK1-like	scaffold_160	1054122	1065656	-	2	0.657719	-0.00375264	scaffold_160:1055489-1055881	cds:intron	0.406878	0.129197	-0.46201	LOC106633436	scaffold_160	1055046	1058128	+	1	0	NA	NA	NA	NA	NA	NA
102312050	osbpl2	oxysterol-binding protein 2-like	scaffold_13	3506523	3563584	-	2	14.8675	-0.0889941	scaffold_13:3566151-3566375	5'reg	0.655614	-0.241767	0.538169	LOC106633035	scaffold_13	3513165	3525220	+	1	0.224504	-0.000422594	NA	NA	NA	NA	NA
102312196	auts2	autism susceptibility candidate 2	scaffold_81	516259	862730	-	8	17.5406	-0.0290381	scaffold_81:695124-695382	intron	0.784032	-0.130528	0.240742	LOC102293281	scaffold_81	752241	755709	+	1	0.969519	-0.0349544	NA	NA	NA	NA	NA
102313277	plxnb1	plexin-B1-like	scaffold_126	313299	371165	-	1	37.0603	0.0561609	scaffold_126:354255-354431	intron	0.402385	-0.194894	0.712927	LOC106633386	scaffold_126	355743	356749	+	1	4.57482	0.0505368	scaffold_126:354255-354431	5'reg	0.402385	-0.194894	0.712927
102314427	fgf14	fibroblast growth factor 14-like	scaffold_33	2856438	2927729	+	3	6.77846	-0.168992	scaffold_33:2866398-2866821	intron	0.673578	-0.120927	0.259704	LOC102314125	scaffold_33	2921084	2938135	-	1	0.077862	0.00635486	NA	NA	NA	NA	NA
106633288	cacna2d2	calcium channel voltage-dependent alpha 2/delta subunit 2	scaffold_86	625787	800035	+	1	64.8388	-0.0255868	scaffold_86:662085-662433	intron	0.593246	-0.118149	0.288278	LOC102305788	scaffold_86	649571	652157	-	1	0.623642	0.0629372	NA	NA	NA	NA	NA

## Sheet: Table S5A - Table S5A_ GO categ
Table S5A: GO categories that contained significant numbers of DMR genes
ontology	goid	name	refnum	interestnum	pvalue	adjustp	genes
CC	GO:0045202	synapse	678	62	1.45328193923433e-13	1.00467064822042e-09	abcc8,abl1,arhgap32,canx,cask,clcn3,dlgap1,dnm2,dvl1,epha7,flrt2,gabbr2,gabra5,gabrb3,gabrg3,gphn,grik4,grin2a,gsk3b,il1rapl1,kcnj2,kcnk1,LOC102292924,LOC102294093,LOC102297141,LOC102297691,LOC102297922,LOC102298439,LOC102301729,LOC102303576,LOC102304452,LOC102308027,LOC102308315,LOC102308579,LOC102308858,LOC102310445,LOC102312396,LOC102313675,LOC102314195,LOC106633754,nlgn3,nmnat2,nrxn1,pde2a,pr…
CC	GO:0045211	postsynaptic membrane	191	29	4.55369075780254e-12	1.07535415729146e-08	arhgap32,dlgap1,dnm2,epha7,gabbr2,gabra5,gabrb3,gabrg3,gphn,grik4,grin2a,il1rapl1,LOC102292924,LOC102294093,LOC102297141,LOC102301729,LOC102304452,LOC102308315,LOC102310445,LOC102313675,prr7,sema4f,shank1,shank2,shank3,tenm2,tmub1,nlgn2,LOC102291713,LOC102294658
CC	GO:0098590	plasma membrane region	820	64	6.36126706865525e-11	1.12666000258119e-07	adam9,apc2,arhgap32,atp7a,cask,cdh13,cdh16,cspg4,dlgap1,dnm2,epha7,gabbr2,gabra5,gabrb3,gabrg3,gna12,gphn,grik4,grin2a,il1rapl1,kcnk1,LOC102289072,LOC102289447,LOC102292440,LOC102292924,LOC102293988,LOC102294093,LOC102297141,LOC102297691,LOC102298439,LOC102300897,LOC102301729,LOC102302192,LOC102302805,LOC102303417,LOC102304452,LOC102307446,LOC102308315,LOC102310445,LOC102311568,LOC102312296,LOC10…
BP	GO:0007399	nervous system development	1931	116	2.98161495493332e-11	8.83688174189884e-07	abl1,acsl3,actb,adgrb2,atp7a,atp8a2,bcl11b,camsap2,cdk6,celsr3,cspg4,dbn1,dnm2,dpf1,dvl1,epha7,fezf2,fkbp8,flrt1,flrt2,gabra5,gabrb3,grin2a,gsk3b,gsx2,hey2,hhex,hoxd3,il1rapl1,jam3,kcnip2,kdm7a,lef1,lhx1,lingo2,LOC102289154,LOC102289504,LOC102289990,LOC102290412,LOC102290627,LOC102291388,LOC102292088,LOC102292121,LOC102292440,LOC102292653,LOC102292812,LOC102293215,LOC102294012,LOC102294047,LOC102…
CC	GO:0034702	ion channel complex	249	30	6.90305146378023e-10	9.5285507892037e-07	abcc8,cacna2d2,gabra5,gabrb3,gabrg3,grik4,grin2a,kcnip2,kcnip4,kcnj2,kcnk1,kcnq3,LOC102289833,LOC102290034,LOC102292924,LOC102293066,LOC102297141,LOC102301729,LOC102306288,LOC102308315,LOC102308428,LOC102310445,LOC102312463,ryr2,shank1,shank2,snap25,LOC102291713,LOC102310947,LOC102311676
CC	GO:0043005	neuron projection	861	62	3.24560223141646e-09	3.5374570496094e-06	abl1,ap3b1,arhgap32,atp7a,bcl11b,canx,cdh13,dbn1,dnm2,dvl1,elovl5,epha7,flrt1,flrt2,gabbr2,gabra5,gphn,grin2a,gsk3b,il1rapl1,kcnj2,kcnk1,kcnq3,kif1b,LOC102289154,LOC102292121,LOC102292924,LOC102294047,LOC102297922,LOC102298439,LOC102299163,LOC102301729,LOC102303576,LOC102304452,LOC102305147,LOC102307446,LOC102307709,LOC102308858,LOC102309987,LOC102312882,LOC102313643,LOC102314293,mob2,ncam2,nfib,…
BP	GO:0007215	glutamate receptor signaling pathway	67	16	3.72443631491137e-10	7.71273436846349e-06	dapk1,grik4,grin2a,LOC102292924,LOC102294093,LOC102298439,LOC102301729,LOC102304452,LOC102306288,LOC102308315,LOC102310445,LOC102313675,nlgn3,shank1,shank3,nlgn2,LOC102291713
BP	GO:0007411	axon guidance	207	27	1.04935393707706e-09	1.19617888904893e-05	bcl11b,celsr3,dvl1,epha7,fezf2,flrt2,lhx1,LOC102290627,LOC102291388,LOC102293215,LOC102298009,LOC102302192,LOC102303576,LOC102308027,LOC102308579,LOC102308858,LOC102310750,LOC102311894,LOC102312882,LOC102313277,LOC102313929,nfib,nrxn1,sema3f,sema4f,sema6b,unc5a,vegfa
CC	GO:0030054	cell junction	1271	79	1.53341279673924e-08	1.35793297694187e-05	actb,adam15,adam9,arhgap32,cask,cdh13,cspg4,dbn1,dlgap1,dnm2,fat1,fat2,flrt1,flrt2,gabbr2,gabra5,gabrb3,gabrg3,gna12,gphn,grik4,grin2a,hmcn2,jam3,kcnj2,kcnk1,lmln,LOC102290633,LOC102290803,LOC102292672,LOC102292924,LOC102294093,LOC102295835,LOC102296341,LOC102297141,LOC102297691,LOC102297922,LOC102298006,LOC102301262,LOC102301729,LOC102302192,LOC102302805,LOC102304333,LOC102304430,LOC102304452,LO…
BP	GO:0007165	signal transduction	4444	205	4.10030254194282e-09	2.93591832877518e-05	abcc8,abl1,actb,acvr1,adam15,adam9,adgrb2,apc2,arap2,arhgap12,arhgap23,arhgap32,bcl11b,caskin1,cdh13,cdk6,celsr3,clcn6,crtc3,cspg4,ctnnbip1,cul1,dapk1,dnm2,dvl1,epha7,ephb6,extl3,fkbp8,flrt1,flrt2,foxp1,gabbr2,gabra5,gabrb3,gabrg3,gmds,gna12,grik4,grin2a,gsk3b,gsx2,hcrtr2,hdac7,hey2,hhex,hint1,hoxd3,il1rapl1,iqsec2,jph1,kcnip2,kmt2e,lats1,lef1,LOC102289072,LOC102289447,LOC102289504,LOC102289688,L…
CC	GO:0031226	intrinsic component of plasma membrane	1350	81	4.64517413423238e-08	3.46407776317807e-05	abcc8,acvr1,adam9,atp7a,cspg4,epha7,ephb6,fat1,flrt1,flrt2,gabbr2,gabra5,gabrb3,grik4,grin2a,hcrtr2,kcnip2,kcnip4,kcnj2,kcnk1,kcnq3,LOC102289504,LOC102289990,LOC102290034,LOC102290803,LOC102292812,LOC102292924,LOC102293066,LOC102293988,LOC102295046,LOC102296162,LOC102296967,LOC102297210,LOC102297922,LOC102298009,LOC102298438,LOC102298439,LOC102298956,LOC102301729,LOC102302526,LOC102303542,LOC1023…
CC	GO:0043025	neuronal cell body	376	34	8.3409618434338e-08	5.90915488416324e-05	abl1,atp7a,canx,dvl1,elovl5,endog,epha7,flrt1,gabra5,gsk3b,kcnj2,kcnk1,LOC102290165,LOC102292121,LOC102299163,LOC102301729,LOC102303576,LOC102308260,LOC102308579,LOC102308858,LOC102309987,LOC102310445,LOC102312882,LOC102313643,LOC102314293,nrxn1,pard3,psd2,rptor,shank2,slc8a3,th,unc5a,LOC102291713,LOC102311676
CC	GO:0043235	receptor complex	285	28	2.19702889214801e-07	0.000129707103452987	acvr1,gabbr2,gabra5,gabrb3,gabrg3,grik4,grin2a,kcnk1,LOC102292440,LOC102292924,LOC102301729,LOC102306288,LOC102307990,LOC102308315,LOC102309636,LOC102310445,LOC102310545,LOC102310750,LOC102312463,LOC102312882,LOC102313277,shank1,shank2,traf3,trpc1,LOC102291713,LOC102294658,LOC102310947
BP	GO:0048863	stem cell differentiation	158	21	5.56282766517313e-08	0.000226555657039929	acvr1,cdk6,gsk3b,hhex,hoxa7,lef1,LOC102292440,LOC102298009,LOC102302192,LOC102309659,LOC102311894,LOC102312882,LOC102313929,ltbp3,msi2,sema3f,sema4f,sema6b,six3,sox5,t,tp63
BP	GO:0071625	vocalization behavior	14	7	7.04913620808156e-08	0.000340834822072467	auts2,LOC102308027,nlgn3,nrxn1,shank1,shank2,shank3
MF	GO:0022836	gated channel activity	295	29	2.29918567518084e-08	0.000540376293305114	abcc8,ano10,cacna2d2,clcn3,clcn6,gabra5,gabrb3,gabrg3,grik4,grin2a,il1rapl1,kcnip2,kcnip4,kcnj2,kcnk1,kcnq3,LOC102289833,LOC102290034,LOC102292924,LOC102293066,LOC102294093,LOC102297141,LOC102301729,LOC102306288,LOC102310445,ryr2,shroom2,LOC102291713,LOC102311676
BP	GO:0007268	chemical synaptic transmission	521	41	2.30280451374298e-07	0.000669120576621278	cacna2d2,cask,dbn1,dlgap1,dvl1,gabbr2,gabra5,gabrb3,grik4,grin2a,gsk3b,hcrtr2,iqsec2,kcnip2,kcnq3,kif1b,LOC102292924,LOC102294650,LOC102298439,LOC102301729,LOC102304452,LOC102307709,LOC102308027,LOC102308207,LOC102313675,LOC102313806,LOC106633754,nlgn3,nrxn1,rims2,rph3a,shank1,shank2,shank3,slc30a1,slc8a3,snap25,syt11,th,nlgn2,LOC102291713,LOC102310947,LOC102311676
MF	GO:0005216	ion channel activity	367	33	1.3110404184502e-07	0.000835552653588992	abcc8,ano10,cacna2d2,clcn3,clcn6,gabra5,gabrb3,gabrg3,grik4,grin2a,il1rapl1,kcnip2,kcnip4,kcnj2,kcnk1,kcnq3,LOC102289833,LOC102290034,LOC102292924,LOC102293066,LOC102294093,LOC102297141,LOC102301729,LOC102306288,LOC102308315,LOC102310445,pde2a,ryr2,shroom2,slc40a1,trpc1,LOC102291713,LOC102311676
MF	GO:0004872	receptor activity	990	64	8.52505358528433e-08	0.000835552653588992	abcc8,acvr1,adgrb2,celsr3,epha7,ephb6,extl3,gabbr2,gabra5,gabrb3,gabrg3,grik4,grin2a,hcrtr2,kcnj2,kcnk1,lef1,LOC102289447,LOC102289990,LOC102290803,LOC102292088,LOC102292440,LOC102292924,LOC102293066,LOC102294093,LOC102294352,LOC102296139,LOC102296162,LOC102297117,LOC102297141,LOC102297210,LOC102298438,LOC102298439,LOC102300897,LOC102301729,LOC102302798,LOC102303542,LOC102307709,LOC102307990,LOC1…
MF	GO:0004871	signal transducer activity	1088	68	1.15674011702538e-07	0.000835552653588992	abcc8,acvr1,adgrb2,celsr3,cspg4,epha7,ephb6,flrt1,flrt2,gabbr2,gabra5,gabrb3,gabrg3,gna12,grik4,grin2a,hcrtr2,lef1,LOC102289447,LOC102289504,LOC102289990,LOC102290633,LOC102290997,LOC102292088,LOC102292440,LOC102292924,LOC102293066,LOC102294093,LOC102294292,LOC102296139,LOC102296162,LOC102297141,LOC102297210,LOC102297212,LOC102298438,LOC102298439,LOC102300897,LOC102301729,LOC102302192,LOC10230279…
BP	GO:0045893	positive regulation of transcription, DNA-templated	1179	70	9.09013071481724e-07	0.00224510350261504	acvr1,auts2,bcl11b,cask,cdh13,crtc3,dbp,dnm2,dvl1,ebf1,elf2,fezf2,foxn3,gsk3b,hey2,hhex,hoxa7,ino80,kdm7a,kmt2e,lef1,lhx1,lmo1,LOC102290412,LOC102292088,LOC102292440,LOC102292653,LOC102293762,LOC102293850,LOC102294012,LOC102294338,LOC102294705,LOC102295703,LOC102296030,LOC102296139,LOC102296341,LOC102296589,LOC102296973,LOC102298902,LOC102302192,LOC102307542,LOC102308233,LOC102309076,LOC102309659…
MF	GO:0045499	chemorepellent activity	26	8	6.32488737828396e-07	0.00224888245555268	epha7,flrt2,LOC102298009,LOC102306195,LOC102311894,LOC102313929,sema3f,sema4f,sema6b,LOC102314635
BP	GO:0060429	epithelium development	924	58	1.58787918569381e-06	0.00373503259259249	abl1,acvr1,adam9,arhgap12,atp7a,bcl11b,cdk6,celsr3,ctnnbip1,dvl1,epha7,fkbp8,foxp1,fras1,gsk3b,hey2,hhex,hoxa7,lats1,lef1,lhx1,LOC102289072,LOC102290627,LOC102292088,LOC102292440,LOC102293850,LOC102294386,LOC102295518,LOC102295674,LOC102296139,LOC102296986,LOC102297117,LOC102297691,LOC102298902,LOC102302526,LOC102302805,LOC102304353,LOC102309659,LOC102309754,LOC102310492,LOC102310515,LOC102310532…
BP	GO:0060322	head development	643	45	1.56491555047822e-06	0.00373503259259249	abl1,acsl3,actb,ankrd11,atp7a,bcl11b,cdk6,epha7,fezf2,gabra5,gsk3b,gsx2,hhex,kdm7a,lef1,lhx1,LOC102289504,LOC102292088,LOC102292440,LOC102293215,LOC102295703,LOC102297552,LOC102297691,LOC102297922,LOC102302192,LOC102303576,LOC102305147,LOC102306195,LOC102308579,LOC102308858,LOC102309659,LOC102310532,LOC102312882,LOC102313260,LOC102314293,macrod2,nfib,rere,satb2,shank3,shroom2,six3,slc8a3,th,LOC10…
BP	GO:0007416	synapse assembly	121	16	2.30039090776124e-06	0.00501314445538952	adgrb2,dvl1,epha7,flrt1,flrt2,il1rapl1,lingo2,LOC102297691,LOC102298947,LOC102308027,LOC102313675,LOC106633754,lrrn1,nlgn3,nrxn1,shank2,shank3,nlgn2
BP	GO:0034765	regulation of ion transmembrane transport	340	29	3.00292131649726e-06	0.0061805759246453	abl1,cacna2d2,clcn3,clcn6,dapk1,dnm2,jph1,kcnip2,kcnip4,kcnj2,kcnq3,LOC102289833,LOC102290034,LOC102293066,LOC102294292,LOC102297922,LOC102304452,LOC102306288,LOC102308315,LOC102308428,LOC102312463,LOC102313675,nlgn3,ryr2,shank1,shank3,slc30a1,trpc1,nlgn2,LOC102311676
BP	GO:0008016	regulation of heart contraction	204	21	4.04540549192589e-06	0.00799315593965344	cacna2d2,hey2,kcnip2,kcnip4,kcnj2,kcnk1,LOC102293066,LOC102296139,LOC102297922,LOC102305147,LOC102306288,LOC102308315,LOC102310518,LOC102312296,LOC102312396,LOC102312463,ryr2,slc8a3,th,trpc1,LOC102311676
BP	GO:0007610	behavior	482	36	4.32799587568589e-06	0.00832939777428315	abl1,atp7a,atp8a2,auts2,dvl1,fezf2,gabra5,grin2a,hcrtr2,LOC102289990,LOC102290165,LOC102292442,LOC102292812,LOC102294093,LOC102294650,LOC102296139,LOC102298439,LOC102304452,LOC102305147,LOC102307709,LOC102308027,LOC102309636,LOC102313675,ncoa2,nlgn3,nrxn1,oxr1,shank1,shank2,shank3,six3,slc8a3,snap25,th,nlgn2,LOC102291713,LOC102311676
BP	GO:0051270	regulation of cellular component movement	672	45	5.03964238418586e-06	0.00926023021757494	abl1,acvr1,adam15,adam9,cdh13,cdk6,fezf2,flrt2,foxp1,gna12,gsx2,hdac7,hoxa7,jam3,kcnj2,lef1,LOC102289072,LOC102290627,LOC102292088,LOC102292440,LOC102293850,LOC102294705,LOC102295574,LOC102297212,LOC102297922,LOC102298006,LOC102298009,LOC102302526,LOC102304961,LOC102306195,LOC102308976,LOC102310750,LOC102310917,LOC102311894,LOC102312296,LOC102312396,LOC102312463,LOC102312882,LOC102313277,LOC10231…
BP	GO:0021537	telencephalon development	208	21	5.49904111069033e-06	0.00926023021757494	bcl11b,cdk6,fezf2,gsk3b,gsx2,lef1,lhx1,LOC102292440,LOC102293215,LOC102297691,LOC102297922,LOC102303576,LOC102306195,LOC102308579,LOC102308858,LOC102312882,nfib,shank3,six3,slc8a3,th,LOC102314635
BP	GO:0048513	animal organ development	2656	119	4.92196724555249e-06	0.0101303327838234	abl1,acsl3,actb,acvr1,adam15,adam9,adamts6,ankrd11,ap3b1,atp7a,bcl11b,bcor,bmp2k,cdk6,celsr3,ctnnbip1,cul1,dbp,dnm2,epha7,fezf2,fkbp8,flrt2,foxn3,foxp1,fras1,gabra5,gabrb3,gsk3b,hey2,hhex,hoxa7,hoxd3,jam3,jph1,kdm7a,kmt2e,lats1,lef1,lhx1,LOC102289504,LOC102289990,LOC102290034,LOC102290412,LOC102290627,LOC102292088,LOC102292440,LOC102293215,LOC102293850,LOC102294012,LOC102294338,LOC102294386,LOC10…
BP	GO:0071526	semaphorin-plexin signaling pathway	36	8	1.06249453624141e-05	0.0183082040291463	LOC102298009,LOC102310750,LOC102311894,LOC102312882,LOC102313277,LOC102313929,sema3f,sema4f,sema6b
BP	GO:0001667	ameboidal-type cell migration	298	24	1.69834633558796e-05	0.0273750485580151	acvr1,adam9,cdh13,fat2,foxp1,gna12,hdac7,lef1,LOC102289072,LOC102292088,LOC102292440,LOC102295574,LOC102296973,LOC102297922,LOC102298009,LOC102304961,LOC102310750,LOC102311894,LOC102312882,LOC102313929,sema3f,sema4f,sema6b,t,vegfa
BP	GO:0007612	learning	119	14	1.69951591595385e-05	0.0273750485580151	abl1,gabra5,grin2a,LOC102290165,LOC102294650,LOC102308027,nlgn3,nrxn1,shank1,shank2,shank3,slc8a3,snap25,th
BP	GO:0050806	positive regulation of synaptic transmission	99	13	2.20179305804313e-05	0.0288745712395227	dvl1,grin2a,iqsec2,LOC102308207,LOC102313675,nlgn3,nrxn1,rims2,shank1,shank2,shank3,slc8a3,snap25,nlgn2,LOC102291713
MF	GO:0030215	semaphorin receptor binding	21	6	2.72067064023274e-05	0.0472892342391849	LOC102298009,LOC102311894,LOC102313277,LOC102313929,sema3f,sema4f,sema6b
BP	GO:0060080	inhibitory postsynaptic potential	14	5	4.27490669286934e-05	0.0565621757263288	gabrb3,LOC102313675,nlgn3,rims2,nlgn2,LOC102291713
BP	GO:0010959	regulation of metal ion transport	261	21	5.77869552000898e-05	0.0731916334744501	abcc8,abl1,cask,dnm2,jph1,kcnip2,kcnip4,kcnj2,LOC102293066,LOC102294292,LOC102297922,LOC102298439,LOC102304452,LOC102305147,LOC102308428,LOC102310445,LOC102312463,ryr2,slc30a1,trpc1,LOC102311676
BP	GO:0021879	forebrain neuron differentiation	55	9	7.16792042876335e-05	0.0732559091838261	atp7a,bcl11b,fezf2,gsx2,lef1,LOC102292440,LOC102312882,satb2,shank3
BP	GO:0045595	regulation of cell differentiation	1334	66	6.49878601683973e-05	0.0776654819575611	abl1,acvr1,ap3b1,apc2,bcl11b,cdk6,ctnnbip1,dbn1,dnm2,epha7,fezf2,flrt2,foxp1,gsk3b,hdac7,hey2,hoxa7,hoxd3,il1rapl1,kmt2e,lef1,lhx1,LOC102289990,LOC102290627,LOC102292440,LOC102293850,LOC102294049,LOC102295046,LOC102295497,LOC102296139,LOC102296162,LOC102296973,LOC102297691,LOC102298009,LOC102298902,LOC102303377,LOC102304823,LOC102304961,LOC102306195,LOC102307709,LOC102308858,LOC102310518,LOC10231…
MF	GO:0015085	calcium ion transmembrane transporter activity	110	13	5.88078264509573e-05	0.0899506097625586	cacna2d2,grin2a,il1rapl1,LOC102289833,LOC102297922,LOC102306288,LOC102308315,LOC102310445,pde2a,ryr2,slc8a3,trpc1,LOC102311676
BP	GO:0070838	divalent metal ion transport	348	26	9.4257960552957e-05	0.0931202791360736	abl1,cacna2d2,cask,grin2a,il1rapl1,jph1,kcnj2,LOC102289833,LOC102297922,LOC102298439,LOC102304452,LOC102305147,LOC102306288,LOC102307709,LOC102308315,LOC102310445,LOC102312463,nipal2,pde2a,ryr2,slc30a1,slc40a1,slc8a3,tmem165,trpc1,LOC102311676
BP	GO:0007158	neuron cell-cell adhesion	16	5	8.86359812346527e-05	0.0980218168460214	LOC102308027,LOC102313675,ncam2,nlgn3,nrxn1,nlgn2

## Sheet: Table S5B - Table S5B_ KEGG mol
Table S5B: KEGG molecular pathways that contained significant numbers of DMR genes
ID	Description	GeneRatio	BgRatio	pvalue	p.adjust	geneID
hsa04724	Glutamatergic synapse	18/172	106/5828	1.20353808661986e-09	2.6116776479651e-07	dlgap1,grik4,grin2a,LOC102292812,LOC102292924,LOC102298439,LOC102301729,LOC102302192,LOC102303417,LOC102304452,LOC102304961,LOC102305147,LOC102310445,shank1,shank2,shank3,trpc1,LOC102291713
hsa04360	Axon guidance	19/172	168/5828	3.8058731934933e-07	4.12937241494023e-05	abl1,epha7,ephb6,gsk3b,LOC102290627,LOC102298009,LOC102302192,LOC102304961,LOC102308579,LOC102308858,LOC102309987,LOC102311894,LOC102312882,LOC102313277,LOC102313929,pard3,sema3f,sema4f,sema6b,trpc1,unc5a
hsa04727	GABAergic synapse	11/172	83/5828	2.74166846097612e-05	0.00118988411206364	gabbr2,gabra5,gabrb3,gabrg3,gphn,LOC102292812,LOC102297141,LOC102304961,LOC102305147,LOC102294658,LOC102311676
hsa04080	Neuroactive ligand-receptor interaction	19/172	243/5828	8.58647575428084e-05	0.00266180748382706	gabbr2,gabra5,gabrb3,gabrg3,grik4,grin2a,hcrtr2,LOC102292924,LOC102294093,LOC102296139,LOC102297141,LOC102298439,LOC102301729,LOC102307709,LOC102309987,LOC102310445,nr3c1,pard3,LOC102291713,LOC102294658
hsa04713	Circadian entrainment	9/172	92/5828	0.0014595129332018	0.0351904785005323	grin2a,LOC102289833,LOC102292812,LOC102292924,LOC102302192,LOC102304961,LOC102305147,LOC102312463,ryr2
hsa04012	ErbB signaling pathway	8/172	82/5828	0.00271259900801425	0.0535121804308267	abl1,gsk3b,LOC102292440,LOC102297212,LOC102302192,LOC102304961,LOC102306195,LOC102313643,LOC102314635
hsa04978	Mineral absorption	5/172	36/5828	0.00379234046293363	0.0633029138812768	atp7a,LOC102290034,LOC102297922,LOC102311568,slc30a1
hsa04725	Cholinergic synapse	9/172	109/5828	0.00467162671382595	0.0694919771873979	kcnj2,kcnq3,LOC102292812,LOC102294705,LOC102302192,LOC102304961,LOC102305147,LOC106633754,LOC102311676
hsa04015	Rap1 signaling pathway	13/172	195/5828	0.0048035928931381	0.0694919771873979	actb,grin2a,LOC102292812,LOC102302192,LOC102304961,LOC102305147,LOC102308579,LOC102309987,LOC102313948,pard3,sipa1,sipa1l2,sipa1l3,vegfa
hsa04514	Cell adhesion molecules (CAMs)	9/172	113/5828	0.00591744978416096	0.0802554126976831	jam3,LOC102290803,LOC102295497,LOC102297691,LOC102298006,LOC102308027,LOC102313675,ncam2,nlgn3,nrxn1,nlgn2
hsa04723	Retrograde endocannabinoid signaling	10/172	135/5828	0.00631164435653631	0.0805662838451988	gabra5,gabrb3,gabrg3,LOC102292812,LOC102292924,LOC102297141,LOC102302192,LOC102304961,LOC102305147,LOC102311676
hsa04024	cAMP signaling pathway	12/172	182/5828	0.00726092527474703	0.0838988567293463	gabbr2,grin2a,LOC102290165,LOC102292812,LOC102292924,LOC102294705,LOC102302192,LOC102303417,LOC102304823,LOC102310445,ryr2,LOC102294658
hsa04921	Oxytocin signaling pathway	10/172	138/5828	0.00734598284726995	0.0838988567293463	actb,cacna2d2,kcnj2,LOC102292812,LOC102302192,LOC102304961,LOC102305147,LOC102306288,LOC102310518,ryr2
hsa04911	Insulin secretion	7/172	78/5828	0.00782941434734104	0.0849491456686503	abcc8,LOC102292812,LOC102294705,LOC102304961,rims2,ryr2,snap25

## Sheet: Table S5C - Table S5C_ DMR gene
Table S5C: DMR genes in 15-20 enriched GO terms and/or at least 3 KEGG pathways
		15-20 GO terms	3 KEGG pathways
Receptors	Glutamate	gria4(102292924)*, grin2a*, grin3b(102310445)*, grik2(102291713), grik5(102301729)	gria4(102292924)*, grin2a*, grin3b(102310445)*
	GABA	gabra5*, gabrb3*	gabra5*, gabrb3*, gabbr2, gabrg3, gabbr1(102294658), gabrp(102297141)
	Ryanodine		ryr2
Post-synaptic proteins		shank1, shank2, shank3
Calcium signaling		erbb4(102292440), slc8a1(102297922), slc8a3	cacna1b(102311676)
Axon guidance		abl1, epha7, nrp1a(102312882), sema4f	pard3, pard3(102309987)
Cell adhesion		nrxn1, nlgn2, nlgn2(102313675), nlgn3
Other signaling			adcy1(102292812)**, crebrf(102294705), gnao1(102305147), mapk3(102302192)**, prkca(102304961)**
* in 15-20 GO terms and 3 KEGG pathways ** in 9 KEGG pathways had multiple DMRs overlapped lncRNA

[truncated: 5 more sheets: Table S6 - Table S6_ DMR genes , Table S7 - Table S7_ Molecular , Table S8 - Table S8_ Functions , Table S9 - Table S9_ Disease-as, Table S10 - Table S10_ BS-Seq i]
